# Supplementary material for: Japonica Array NEO with increased genome-wide coverage and abundant disease risk SNPs
Source: J Biochem. 2021 May 13;170(3):399–410. doi: 10.1093/jb/mvab060 (PMC8510329; doi:10.1093/jb/mvab060)
Supplement: mvab060_Supplementary_Data [file mvab060_supplementary_data.zip]

Archive with 4 entries (4 files):
- jb-21-03-0089-File013.xlsx
- jb-21-03-0089-File014.xlsx
- jb-21-03-0089-File015.xlsx
- jb-21-03-0089-File016.xlsx
