# Supplementary material for: Japonica Array NEO with increased genome-wide coverage and abundant disease risk SNPs
Source: J Biochem. 2021 May 13;170(3):399–410. doi: 10.1093/jb/mvab060 (PMC8510329; doi:10.1093/jb/mvab060)
Supplement: mvab060_Supplementary_Data [file mvab060_supplementary_data.zip › jb-21-03-0089-File014.xlsx]

## Sheet: Sheet1
Table SII Classification of MAF of markers on JPA NEO by referring to 3.5KJPNv2
	MAF<1%	1≦MAF<5%	5%≦MAF	Not appricable	Total
number	3472	145983	515803	390	665648
%	0.52	21.93	77.49	0.06	100
Tri-allelic markers and the ones of insertions/deletions were removed before analysis.
