# Supplementary material for: Japonica Array NEO with increased genome-wide coverage and abundant disease risk SNPs
Source: J Biochem. 2021 May 13;170(3):399–410. doi: 10.1093/jb/mvab060 (PMC8510329; doi:10.1093/jb/mvab060)
Supplement: mvab060_Supplementary_Data [file mvab060_supplementary_data.zip › jb-21-03-0089-File015.xlsx]

## Sheet: sheet1
Table SIII The full list of disease-related markers with keywords and disease categories
chromosome	position (GRCh37/hg19)	disease ID	keyword
chr1	808631	o	eQTL
chr1	866938	o	eQTL
chr1	913889	o	eQTL
chr1	1079198	o	IgG glycosylation
chr1	1247494	E	ulcerative colitis
chr1	1247494	I	ulcerative colitis,IBD
chr1	1269399	o	carry over v2
chr1	1270329	o	carry over v2
chr1	1337334	o	eQTL
chr1	1603236	o	Genome-wide coverage for common variants;eQTL
chr1	1620885	o	Genome-wide coverage for common variants;eQTL
chr1	2060058	o	eQTL
chr1	2082566	o	eQTL
chr1	2205581	o	IgG glycosylation
chr1	2233961	o	Platelet distribution width
chr1	2303566	o	Serum folate levels
chr1	2315680	o	Genome-wide coverage for common variants;eQTL
chr1	2387101	A	schizophrenia
chr1	2444414	D	body mass index
chr1	2452979	D	obesity-related traits
chr1	2501338	E	ulcerative colitis
chr1	2501338	I	ulcerative colitis,IBD
chr1	2510755	C	allergic disease (asthma, hay fever or eczema)
chr1	2510755	E	allergic disease (asthma, hay fever or eczema),allergy_related
chr1	2553624	E	rheumatoid arthritis,Rheumato
chr1	2553624	o	NHGRI GWAS catalog
chr1	3085186	o	Headache
chr1	3101277	o	eQTL
chr1	3252104	o	eQTL
chr1	3280253	M	response to statin therapy
chr1	3280253	o	NHGRI GWAS catalog
chr1	3300807	E	allergic rhinitis
chr1	3570883	o	eQTL
chr1	3635630	o	Blood phenotypes
chr1	3680333	o	Blood phenotypes
chr1	3783903	o	Blood phenotypes
chr1	4007008	A	Neurological disorders
chr1	4123204	o	Multiple system atrophy
chr1	4190685	M	tenofovir clearance in hiv infection
chr1	4193551	C	diisocyanate-induced asthma
chr1	4193551	M	diisocyanate-induced asthma
chr1	4444539	D	obesity-related traits
chr1	4620996	o	Anxiety disorder
chr1	4856931	A	response to haloperidol in schizophrenia
chr1	5170712	o	Anthropometric traits
chr1	5927738	o	eQTL
chr1	6272078	o	Other rare coding variants;eQTL
chr1	6278414	B	pulse pressure
chr1	6279370	o	QT interval,NHGRI GWAS catalog;Other rare coding variants
chr1	6501796	o	eQTL
chr1	6530189	A	multiple sclerosis
chr1	6530189	E	multiple sclerosis
chr1	6530189	o	eQTL
chr1	6557009	o	eQTL
chr1	6618109	o	carry over v2
chr1	6622175	o	carry over v2
chr1	6630622	o	carry over v2
chr1	6631431	o	White blood cell types,White,NHGRI GWAS catalog
chr1	6636461	o	carry over v2
chr1	6639181	o	carry over v2
chr1	6639330	o	carry over v2
chr1	6639454	o	carry over v2
chr1	6639730	o	carry over v2
chr1	6639787	o	carry over v2
chr1	6659505	o	eQTL
chr1	7055024	J	gestational age at birth in labor-initiated deliveries (child effect)
chr1	7101665	A	Neurological_disorders
chr1	7131192	o	eQTL
chr1	7150527	A	Genome-wide coverage for common variants;Neurological disorders
chr1	7316031	A	major depressive disorder (icd-10 coded)
chr1	7504141	A	alcohol dependence
chr1	7521585	o	Periodontal microbiota,NHGRI GWAS catalog
chr1	7528846	A	Neurological_disorders
chr1	7528846	o	Puberty onset
chr1	7530018	A	Neurological_disorders
chr1	7790548	A	neuroticism
chr1	7836659	o	Morning vs. evening chronotype
chr1	7870048	o	eQTL
chr1	7961206	E	rheumatoid arthritis,Rheumato
chr1	7989566	o	eQTL
chr1	8021740	o	Tonsillectomy
chr1	8021973	E	ulcerative colitis,Autoimmune/Inflammatory;NHGRI GWAS catalog;Other rare coding variants
chr1	8021973	I	ulcerative colitis,IBD
chr1	8022197	E	ulcerative colitis
chr1	8022197	I	ulcerative colitis
chr1	8046672	E	celiac disease
chr1	8150638	I	inflammatory bowel disease
chr1	8275284	D	plasma omega-6 polyunsaturated fatty acid levels (gamma-linolenic acid)
chr1	8357221	o	Inflammatory skin disease
chr1	8386730	K	A genome-wide scan for breast cancer risk haplotypes among African American women.
chr1	8424985	A	schizophrenia
chr1	8425900	o	Educational attainment
chr1	8482078	A	major depressive disorder
chr1	8482078	C	allergic disease (asthma, hay fever or eczema)
chr1	8482078	E	allergic disease (asthma, hay fever or eczema),allergy_related
chr1	8484823	A	depression
chr1	8485904	o	Subjective well-being
chr1	8490603	o	Educational attainment (years of education)
chr1	8495590	A	schizophrenia
chr1	8701288	E	allergy
chr1	9011627	o	Blood protein levels
chr1	9034421	o	Other rare coding variants;eQTL
chr1	9034598	o	Blood protein levels
chr1	9037273	o	Blood protein levels
chr1	9127963	o	eQTL
chr1	9153629	M	tenofovir clearance in hiv infection
chr1	9292282	o	Height
chr1	9295444	o	Blood protein levels
chr1	9317873	o	eQTL
chr1	9438540	o	Cognitive function
chr1	9713386	K	testicular germ cell tumor
chr1	9713500	o	Genome-wide coverage for common variants;eQTL
chr1	10093457	o	Genome-wide coverage for common variants;eQTL
chr1	10235946	o	eQTL
chr1	10271688	o	eQTL,Mean platelet volume
chr1	10286176	D	waist circumference adjusted for bmi in non-smokers
chr1	10286176	o	Genome-wide coverage for common variants;NHGRI GWAS catalog
chr1	10311877	o	Cerebrospinal fluid biomarker levels
chr1	10315297	o	Tonsillectomy
chr1	10381887	o	Blood phenotypes
chr1	10399008	o	eQTL,Virologic severity in Herpes simplex virus type 2 infection
chr1	10451799	o	Platelet count
chr1	10502710	o	eQTL
chr1	10550352	o	eQTL
chr1	10556097	H	prostate cancer,Prostate
chr1	10556097	K	prostate cancer
chr1	10563609	K	breast cancer (estrogen-receptor negative)
chr1	10566215	K	Cancer common variants,breast cancer (estrogen-receptor negative)
chr1	10566215	o	Breast
chr1	10740405	o	eQTL
chr1	10752990	o	eQTL
chr1	10796866	B	systolic blood pressure (cigarette smoking interaction),salt_sensitivity
chr1	10796866	o	NHGRI GWAS catalog
chr1	10799577	B	systolic blood pressure
chr1	10799577	o	NHGRI GWAS catalog
chr1	10976628	A	Neurological_disorders
chr1	11006850	A	Neurological_disorders
chr1	11013584	A	Neurological_disorders
chr1	11046855	A	Genome-wide_coverage_for_common_variants; NHGRI_GWAS_catalog; Neurological_disorders
chr1	11046855	K	ewing sarcoma
chr1	11074250	A	Genome-wide coverage for common variants;Neurological disorders
chr1	11082784	A	Neurological_disorders
chr1	11085484	A	Neurological_disorders
chr1	11099247	A	Neurological_disorders
chr1	11110214	A	Neurological_disorders
chr1	11114206	A	Neurological_disorders
chr1	11171226	A	NHGRI_GWAS_catalog; Neurological_disorders
chr1	11171226	F	corneal curvature
chr1	11172485	A	Neurological_disorders
chr1	11172607	A	Neurological_disorders
chr1	11713563	o	Genome-wide coverage for common variants;eQTL
chr1	11717300	o	eQTL
chr1	11736600	D	visceral adipose tissue adjusted for bmi
chr1	11736600	o	NHGRI GWAS catalog
chr1	11745459	o	eQTL
chr1	11788564	A	schizophrenia
chr1	11824133	B	midregional pro atrial natriuretic peptide levels
chr1	11839998	B	diastolic blood pressure x alcohol consumption interaction (2df test)
chr1	11850365	o	carry over v2
chr1	11850927	M	PGx
chr1	11854077	M	PGx
chr1	11854476	M	Other rare coding variants;Pharmacogenetics/ADME,PGx
chr1	11856378	J	preeclampsia
chr1	11856378	M	NHGRI GWAS catalog;Other rare coding variants;Pharmacogenetics/ADME,PGx
chr1	11856378	o	Serum folate levels
chr1	11862214	A	moyamoya disease
chr1	11862778	B	systolic blood pressure (cigarette smoking interaction),salt_sensitivity
chr1	11862778	M	NHGRI GWAS catalog;Pharmacogenetics/ADME
chr1	11863022	M	PGx
chr1	11863038	M	PGx
chr1	11866183	o	carry over v2
chr1	11869230	o	eQTL
chr1	11892650	A	Neurological_disorders
chr1	11905974	B	systolic blood pressure (cigarette smoking interaction),salt_sensitivity
chr1	11906068	B	salt_sensitivity
chr1	11906068	M	Other_rare_coding_variants; Pharmacogenetics/ADME; Protein_truncating_variants
chr1	11907648	B	Cardiometabolic;Other rare coding variants
chr1	11907648	D	Cardiometabolic;Other rare coding variants
chr1	11919271	B	nt-probnp levels in acute coronary syndrome
chr1	11941936	o	Blood protein levels
chr1	11958723	o	Folate pathway vitamin levels
chr1	12025353	A	moyamoya disease
chr1	12046063	o	Platelet count,Genome-wide coverage for common variants;NHGRI GWAS catalog
chr1	12628471	A	Neurological_disorders
chr1	14633150	A	Neurological_disorders
chr1	14792535	B	chagas cardiomyopathy in tripanosoma cruzi seropositivity
chr1	15107523	A	Neurological disorders
chr1	15121873	A	Neurological disorders
chr1	15124681	A	Neurological disorders
chr1	15339960	M	adverse response to chemotherapy (neutropenia/leucopenia) (paclitaxel + carboplatin)
chr1	15339960	o	Adverse
chr1	15471992	o	eQTL
chr1	15509852	o	eQTL
chr1	15548636	o	Migraine
chr1	15653872	B	coronary artery aneurysm in kawasaki disease
chr1	15752716	o	eQTL
chr1	15763340	o	Alcoholic chronic pancreatitis
chr1	15869899	D	glomerular filtration rate in non diabetics (creatinine)
chr1	15869899	H	CKD,glomerular filtration rate in non diabetics (creatinine)
chr1	16075906	A	alcohol consumption (heavy vs. light/non-drinkers)
chr1	16080171	B	cardiac troponin-t levels
chr1	16319232	B	salt_sensitivity
chr1	16343254	B	salt_sensitivity
chr1	16352937	B	salt_sensitivity
chr1	16356501	B	salt_sensitivity
chr1	16377870	B	Cardiometabolic
chr1	16377870	D	Cardiometabolic
chr1	16505320	o	Liver enzyme levels (gamma-glutamyl transferase)
chr1	16526529	o	eQTL
chr1	16769949	o	eQTL
chr1	17250856	A	CNV_regions_for_developmental_delay,_neuropsychiatric_disorders_and_lung_function
chr1	17257819	A	CNV_regions_for_developmental_delay,_neuropsychiatric_disorders_and_lung_function
chr1	17263290	C	Lung function phenotypes;Other rare coding variants
chr1	17296361	C	Lung function phenotypes;Other rare coding variants
chr1	17301780	C	Lung function phenotypes
chr1	17312743	C	Lung function phenotypes;Other rare coding variants
chr1	17325955	o	eQTL
chr1	17331676	D	waist circumference adjusted for bmi in active individuals
chr1	17331676	o	NHGRI GWAS catalog;Other rare coding variants,Height
chr1	17349126	L	ACMG59
chr1	17349201	L	ACMG59
chr1	17349218	L	ACMG59
chr1	17350468	L	ACMG59
chr1	17350469	L	ACMG59
chr1	17354344	L	ACMG59
chr1	17359555	L	ACMG59
chr1	17359642	L	ACMG59
chr1	17396703	C	Lung function phenotypes
chr1	17407958	C	Lung function phenotypes
chr1	17407958	o	Prudent dietary pattern
chr1	17412343	C	Lung function phenotypes
chr1	17417253	C	Genome-wide coverage for common variants;Lung function phenotypes
chr1	17441727	C	Lung function phenotypes
chr1	17453105	o	Lung_function_phenotypes
chr1	17455727	o	Lung_function_phenotypes
chr1	17636860	o	eQTL
chr1	17672730	E	rheumatoid arthritis (acpa-positive),Rheumato
chr1	17674537	E	rheumatoid arthritis,Rheumato
chr1	17674537	o	NHGRI GWAS catalog;Other rare coding variants
chr1	17681424	o	eQTL
chr1	17722363	K	basal cell carcinoma,Cancer common variants;NHGRI GWAS catalog
chr1	17919817	D	obesity-related traits
chr1	18566851	M	time-dependent creatinine clearance change response to tenofovir treatment in hiv infection (time and treatment arm interaction)
chr1	18678170	K	survival in pancreatic cancer
chr1	18976489	o	Orofacial clefts
chr1	18979874	o	Orofacial clefts,NHGRI GWAS catalog
chr1	18990251	D	body mass index
chr1	19001748	o	Blood phenotypes
chr1	19120377	M	drug-induced liver injury (nitrofurantoin)
chr1	19139517	A	parkinsons disease
chr1	19166294	o	carry over v2
chr1	19172341	o	carry over v2
chr1	19176254	o	carry over v2
chr1	19179824	o	carry over v2
chr1	19186129	o	carry over v2
chr1	19349281	B	qrs duration in tripanosoma cruzi seropositivity
chr1	19519782	o	eQTL
chr1	19632332	o	eQTL
chr1	19648390	o	eQTL
chr1	19809171	A	Genome-wide coverage for common variants;Neurological disorders
chr1	19841174	o	Thyroid hormone levels
chr1	19945189	o	eQTL
chr1	19963047	o	eQTL
chr1	20140036	E	ulcerative colitis
chr1	20140036	I	ulcerative colitis
chr1	20140036	o	NHGRI GWAS catalog
chr1	20171860	A	Alzheimers disease
chr1	20171860	E	ulcerative colitis
chr1	20171860	I	ulcerative colitis,IBD
chr1	20304857	o	Blood protein levels
chr1	20306146	o	Blood protein levels
chr1	20455220	D	obesity-related traits
chr1	20541370	o	Educational attainment (years of education)
chr1	20620873	A	Neurological disorders
chr1	20648985	A	Neurological disorders
chr1	20916791	M	Pharmacogenetics/ADME
chr1	20918912	M	Pharmacogenetics/ADME
chr1	20928154	o	eQTL
chr1	20931474	M	Pharmacogenetics/ADME
chr1	20997748	o	General cognitive ability
chr1	21031042	I	eosinophilic esophagitis
chr1	21043790	o	eQTL
chr1	21174429	o	Subjective well-being
chr1	21385436	o	Subjective well-being
chr1	21551798	o	NS
chr1	21583311	o	Height
chr1	21795388	o	Serum alkaline phosphatase levels
chr1	21821757	o	Liver enzyme levels
chr1	21823292	B	vitamin b levels in ischemic stroke
chr1	21823292	D	blood metabolite ratios
chr1	22227091	M	Pharmacogenetics/ADME
chr1	22350547	o	eQTL
chr1	22373624	E	immune response to smallpox vaccine (il-6)
chr1	22395251	o	Daytime sleep phenotypes
chr1	22444975	D	total body bone mineral density (age 0-15)
chr1	22462111	J	Preterm_Birth,uterine fibroids
chr1	22470407	D	total body bone mineral density
chr1	22470407	J	Preterm_Birth,gestational age at birth (maternal effect)
chr1	22485871	J	Endometr,endometriosis
chr1	22490724	D	hip circumference adjusted for bmi
chr1	22490724	J	Endometr,endometriosis
chr1	22490724	K	ovarian cancer
chr1	22492887	D	bone mineral density (paediatric, skull)
chr1	22493090	D	heel bone mineral density
chr1	22702231	E	ulcerative colitis
chr1	22702231	I	ulcerative colitis,IBD
chr1	22735906	D	heel bone mineral density
chr1	22944209	o	Blood protein levels
chr1	22971892	o	eQTL
chr1	23061551	o	Blood protein levels
chr1	23278632	o	eQTL
chr1	23720185	o	eQTL
chr1	23755513	D	total cholesterol levels
chr1	23847464	o	Red cell distribution width
chr1	23885498	o	Other rare coding variants;eQTL
chr1	24673866	A	response to interferon beta in multiple sclerosis
chr1	24673866	E	response to interferon beta in multiple sclerosis
chr1	24877458	o	Cleft palate
chr1	25069362	B	systolic blood pressure
chr1	25197155	E	juvenile idiopathic arthritis (oligoarticular or rheumatoid factor-negative polyarticular)
chr1	25251923	C	allergic disease (asthma, hay fever or eczema)
chr1	25251923	E	allergic disease (asthma, hay fever or eczema),allergy_related
chr1	25273200	I	crohns disease,Crohns
chr1	25286151	o	Non-albumin protein levels
chr1	25297184	E	ankylosing spondylitis
chr1	25466629	o	Male-pattern baldness
chr1	25469913	o	Male-pattern baldness
chr1	25498175	o	Male-pattern baldness
chr1	25529038	D	glycated hemoglobin levels
chr1	25570081	o	NHGRI GWAS catalog;Other rare coding variants,Mean corpuscular hemoglobin concentration
chr1	25583610	o	Blood protein levels
chr1	25584976	o	Red cell distribution width
chr1	25589343	A	CNV_regions_for_developmental_delay,_neuropsychiatric_disorders_and_lung_function
chr1	25632754	A	CNV_regions_for_developmental_delay,_neuropsychiatric_disorders_and_lung_function
chr1	25687901	o	eQTL
chr1	25736369	A	CNV_regions_for_developmental_delay,_neuropsychiatric_disorders_and_lung_function; Genome-wide_coverage_for_common_variants
chr1	25736369	o	Platelet distribution width
chr1	25754025	A	CNV_regions_for_developmental_delay,_neuropsychiatric_disorders_and_lung_function; Genome-wide_coverage_for_common_variants
chr1	25775733	A	Alzheimers disease
chr1	25775733	D	lipid_metabolism,ldl cholesterol
chr1	25889632	D	lipid_metabolism
chr1	26070909	o	Blood protein levels
chr1	26127425	o	eQTL
chr1	26522518	o	eQTL
chr1	26650550	D	obesity-related traits
chr1	26748208	o	eQTL
chr1	26872832	o	Mean corpuscular volume
chr1	26899444	o	eQTL
chr1	26909765	o	Rosacea symptom severity
chr1	26929002	A	amyotrophic lateral sclerosis (sporadic)
chr1	27731651	K	estradiol plasma levels (breast cancer)
chr1	28203620	o	eQTL
chr1	28273016	o	eQTL
chr1	29521705	A	schizophrenia
chr1	29556413	o	eQTL
chr1	29813268	M	Stevens
chr1	29813527	M	Stevens
chr1	30265652	o	Pediatric non-alcoholic fatty liver disease activity score,Non-alco
chr1	30330967	o	Pelvic organ prolapse
chr1	30431560	A	schizophrenia
chr1	30433951	A	schizophrenia
chr1	30437268	A	autism spectrum disorder, attention deficit-hyperactivity disorder, bipolar disorder, major depressive disorder, and schizophrenia (combined)
chr1	30567596	o	Smoking behavior
chr1	30925952	A	exploratory eye movement dysfunction in schizophrenia (total eye scanning length)
chr1	31706636	o	eQTL
chr1	31883925	A	alcohol dependence
chr1	31894396	B	heart rate response to recovery post exercise (50 sec)
chr1	32047632	o	Intelligence (MTAG)
chr1	32094261	o	General cognitive ability
chr1	32096815	o	General cognitive ability
chr1	32125943	o	General cognitive ability
chr1	32135773	o	Intelligence (MTAG)
chr1	32627383	o	eQTL
chr1	33068754	o	eQTL
chr1	33328165	o	eQTL
chr1	33776431	o	Self-reported risk-taking behaviour
chr1	33920586	o	Urinary albumin excretion
chr1	33987778	E	response to anti-tnf therapy in rheumatoid arthritis
chr1	34054229	K	non-melanoma skin cancer
chr1	34151260	B	coronary artery aneurysm in kawasaki disease
chr1	34180842	A	NHGRI_GWAS_catalog; Neurological_disorders
chr1	34189429	A	Genome-wide coverage for common variants;NHGRI GWAS catalog;Neurological disorders
chr1	34248064	A	brain structure
chr1	34248064	o	NHGRI GWAS catalog
chr1	34890596	A	Alzheimers disease
chr1	34890596	D	diabetes2
chr1	34989237	D	visceral adipose tissue adjusted for bmi
chr1	35157716	A	narcolepsy
chr1	35227033	o	NS
chr1	35341982	H	glomerular filtration rate in chronic kidney disease
chr1	35681738	C	allergic disease (asthma, hay fever or eczema)
chr1	35681738	E	allergic disease (asthma, hay fever or eczema),allergy_related
chr1	35816703	A	Alzheimers disease
chr1	35816703	D	diabetes1
chr1	36532316	D	barretts esophagus x bmi interaction
chr1	36532316	I	barretts esophagus x bmi interaction
chr1	36557619	o	Other rare coding variants;eQTL
chr1	36571920	F	corneal structure
chr1	36941751	o	eQTL
chr1	37521938	o	Reaction time
chr1	37744361	o	Gut microbiota (bacterial taxa)
chr1	37752707	A	alzheimer disease and age of onset
chr1	37857462	o	Self-reported math ability (MTAG)
chr1	37865954	o	Cognitive performance
chr1	38092723	F	intraocular pressure
chr1	38096421	K	serous invasive ovarian cancer
chr1	38196841	A	NHGRI_GWAS_catalog; Neurological_disorders
chr1	38411445	B	pulse pressure
chr1	38624129	E	rheumatoid arthritis
chr1	38994115	A	amyotrophic lateral sclerosis (sporadic)
chr1	39835817	A	Alzheimers disease
chr1	39835817	B	peripheral arterial disease (traffic-related air pollution interaction)
chr1	39835817	D	type 2 diabetes,diabetes2
chr1	40028180	A	Alzheimers disease
chr1	40028180	B	mean arterial pressure
chr1	40028180	D	lipid_metabolism,high density lipoprotein cholesterol levels
chr1	40028180	o	NHGRI GWAS catalog;Other rare coding variants
chr1	40132795	A	amyotrophic lateral sclerosis
chr1	40132795	o	NHGRI GWAS catalog
chr1	40852382	K	survival in pancreatic cancer
chr1	41088676	o	eQTL
chr1	41176466	A	depressive and manic episodes in bipolar disorder
chr1	41380440	K	breast cancer
chr1	41544279	B	atrial fibrillation
chr1	41623728	o	Self-reported math ability
chr1	41745770	o	Height
chr1	41832861	o	Intelligence (MTAG)
chr1	41833162	o	Educational attainment (years of education)
chr1	41875951	o	Self-reported math ability (MTAG)
chr1	41987868	o	Airway imaging phenotypes
chr1	42373900	o	eQTL
chr1	42408070	B	systolic blood pressure
chr1	43300663	o	eQTL
chr1	43398396	o	eQTL
chr1	43428757	o	Red cell distribution width
chr1	43645411	o	Telomere length,NHGRI GWAS catalog
chr1	43787437	o	eQTL
chr1	43856410	o	eQTL
chr1	43862158	o	eQTL
chr1	44005280	A	NHGRI GWAS catalog;Neurological disorders,amyotrophic lateral sclerosis (age of onset)
chr1	44010571	B	stroke
chr1	44054994	o	Intelligence (MTAG)
chr1	44100084	A	schizophrenia
chr1	44129779	A	Genome-wide coverage for common variants;NHGRI GWAS catalog;Neurological disorders,amyotrophic lateral sclerosis (age of onset)
chr1	44178070	A	Neurological disorders;eQTL
chr1	44198531	o	Intelligence (MTAG)
chr1	44249344	o	eQTL
chr1	44274699	o	General cognitive ability
chr1	44571746	o	Lung_function_phenotypes
chr1	44574265	o	Lung_function_phenotypes
chr1	45012273	B	resting heart rate
chr1	45088629	A	Neurological disorders
chr1	45116985	A	Neurological_disorders
chr1	45123135	A	Neurological disorders
chr1	45797401	K	Rare_variants_in_cancer_predisposition_genes
chr1	45797760	L	ACMG59
chr1	45797914	L	ACMG59
chr1	45798118	L	ACMG59
chr1	45798260	L	ACMG59
chr1	45798457	L	ACMG59
chr1	45798460	L	ACMG59
chr1	45798467	L	ACMG59
chr1	45798625	L	ACMG59
chr1	45798627	L	ACMG59
chr1	45800146	K	Rare_variants_in_cancer_predisposition_genes; Rare,_possibly_disease_causing,_mutations
chr1	45800167	K	Rare_variants_in_cancer_predisposition_genes; Rare,_possibly_disease_causing,_mutations
chr1	46073489	o	Hemoglobin concentration
chr1	46087577	o	Other rare coding variants;eQTL
chr1	46722389	o	eQTL
chr1	46727304	o	eQTL
chr1	46818502	o	eQTL
chr1	46827456	o	Other rare coding variants;eQTL
chr1	46870761	M	Other rare coding variants;Pharmacogenetics/ADME
chr1	47279175	M	Other rare coding variants;Pharmacogenetics/ADME
chr1	47398496	B	Cardiometabolic;Other rare coding variants;Pharmacogenetics/ADME
chr1	47398496	D	Cardiometabolic;Other rare coding variants;Pharmacogenetics/ADME
chr1	47398496	M	Cardiometabolic;Other rare coding variants;Pharmacogenetics/ADME
chr1	47684677	A	Alzheimers disease
chr1	47684677	D	obesity,body mass index
chr1	47854514	F	corneal curvature
chr1	47952274	o	Male-pattern baldness
chr1	47961691	B	urinary albumin excretion (no hypertensive medication)
chr1	48254782	D	obesity-related traits
chr1	49224584	J	endometriosis
chr1	49589847	A	Alzheimers disease
chr1	49589847	D	obesity,body mass index (joint analysis main effects and smoking interaction)
chr1	50385766	D	metabo_GWAS
chr1	50446616	D	metabo_GWAS
chr1	50559820	A	Alzheimers disease
chr1	50559820	D	obesity,body mass index (joint analysis main effects and smoking interaction)
chr1	50909985	A	Alzheimers disease
chr1	50909985	D	type 2 diabetes,diabetes2
chr1	50937848	A	Genome-wide coverage for common variants;NHGRI GWAS catalog;Neurological disorders,depression and alcohol dependence
chr1	50960521	o	Male-pattern baldness
chr1	51173603	D	hip circumference adjusted for bmi
chr1	51189556	D	type 2 diabetes,diabetes2
chr1	51517693	o	Lung_function_phenotypes
chr1	51519027	o	Lung_function_phenotypes
chr1	51859242	A	NHGRI GWAS catalog;Neurological disorders
chr1	51859242	o	carry over v2,IgE grass sensitization
chr1	52320559	o	eQTL
chr1	53513437	o	eQTL
chr1	53535478	o	Other rare coding variants;eQTL
chr1	53537266	o	eQTL
chr1	53676448	o	Other rare coding variants;eQTL
chr1	53679878	o	eQTL
chr1	53695882	D	blood metabolite levels
chr1	53756870	o	eQTL
chr1	53777631	A	Gene-environment interactions and obesity traits among postmenopausal African-American and Hispanic women in the Women's Health Initiative SHARe Study.
chr1	53777631	D	Gene-environment interactions and obesity traits among postmenopausal African-American and Hispanic women in the Women's Health Initiative SHARe Study.
chr1	53805882	o	Blood protein levels
chr1	53958603	o	Nicotine use
chr1	54068016	o	Digit length ratio (right hand)
chr1	54138854	o	Mitral valve prolapse
chr1	54195018	o	Monobrow
chr1	54197688	o	Nose size
chr1	54234580	A	Genome-wide_coverage_for_common_variants; Neurological_disorders
chr1	54248518	A	Neurological_disorders
chr1	54260903	A	Genome-wide_coverage_for_common_variants; Neurological_disorders
chr1	54269087	A	Neurological_disorders
chr1	54284551	A	Neurological_disorders
chr1	54284814	A	Neurological_disorders
chr1	54285530	A	Neurological_disorders
chr1	54301458	A	Neurological_disorders
chr1	54320337	o	Non-alco,Nonalcoholic fatty liver disease,NHGRI GWAS catalog
chr1	54320905	o	eQTL
chr1	54375570	K	multiple myeloma (hyperdiploidy)
chr1	54808435	o	eQTL
chr1	54931396	E	food allergy
chr1	54931396	o	carry over v2
chr1	54992939	o	Rate of cognitive decline in mild cognitive impairment (time interaction)
chr1	55076430	o	eQTL
chr1	55103945	K	survival in pancreatic cancer
chr1	55323838	o	eQTL
chr1	55496039	A	Alzheimers disease
chr1	55496039	B	myocardial infarction (early onset)
chr1	55496039	D	lipid_metabolism,ldl cholesterol
chr1	55504650	A	Alzheimers disease
chr1	55504650	B	plasma proprotein convertase subtilisin/kexin type 9 levels in stable coronary artery disease
chr1	55504650	D	lipid_metabolism,total cholesterol levels
chr1	55504650	o	NHGRI GWAS catalog
chr1	55505447	B	plasma proprotein convertase subtilisin/kexin type 9 levels in stable coronary artery disease
chr1	55505520	o	carry over v2
chr1	55505604	D	familial_hypercholesterolemia
chr1	55505604	L	familial_hypercholesterolemia
chr1	55505647	B	plasma proprotein convertase subtilisin/kexin type 9 levels in stable coronary artery disease
chr1	55505647	D	response to statins (ldl cholesterol change)
chr1	55505647	M	response to statins (ldl cholesterol change)
chr1	55505647	o	rare_variant
chr1	55505671	D	familial_hypercholesterolemia
chr1	55505671	L	familial_hypercholesterolemia
chr1	55509520	D	familial_hypercholesterolemia
chr1	55509520	L	familial_hypercholesterolemia
chr1	55509618	D	familial_hypercholesterolemia
chr1	55509618	L	familial_hypercholesterolemia
chr1	55509689	o	rare_variant
chr1	55512222	o	rare_variant
chr1	55512995	K	wilms tumor
chr1	55512995	o	NHGRI GWAS catalog
chr1	55518071	D	familial_hypercholesterolemia
chr1	55518071	L	familial_hypercholesterolemia
chr1	55518073	o	rare_variant
chr1	55518363	L	ACMG59
chr1	55518371	D	familial_hypercholesterolemia
chr1	55518371	L	familial_hypercholesterolemia
chr1	55518422	o	rare_variant
chr1	55521195	D	low density lipoprotein cholesterol
chr1	55523126	L	ACMG59
chr1	55523802	o	rare_variant
chr1	55523812	L	ACMG59
chr1	55523855	o	rare_variant
chr1	55524237	A	Alzheimers disease
chr1	55524237	D	lipid_metabolism
chr1	55525195	D	familial_hypercholesterolemia
chr1	55525195	L	familial_hypercholesterolemia
chr1	55525219	D	familial_hypercholesterolemia
chr1	55525219	L	familial_hypercholesterolemia
chr1	55525313	o	rare_variant
chr1	55527235	D	familial_hypercholesterolemia
chr1	55527235	L	familial_hypercholesterolemia
chr1	55529187	A	Alzheimers disease
chr1	55529187	D	lipid_metabolism,total cholesterol levels
chr1	55590465	C	airway responsiveness in chronic obstructive pulmonary disease
chr1	55903443	o	Cephalic index
chr1	56112774	K	adverse response to chemotherapy in breast cancer (alopecia) (docetaxel)
chr1	56112774	M	adverse response to chemotherapy in breast cancer (alopecia) (docetaxel)
chr1	56112774	o	Response
chr1	56116505	A	NHGRI_GWAS_catalog; Neurological_disorders
chr1	56116505	D	lipid metabolism phenotypes
chr1	56240278	B	Cardiometabolic
chr1	56240278	D	Cardiometabolic
chr1	56962821	B	coronary heart disease
chr1	56962821	o	NHGRI GWAS catalog
chr1	56965664	B	myocardial infarction
chr1	56966350	B	coronary heart disease
chr1	56966350	o	NHGRI GWAS catalog
chr1	56968477	D	waist-to-hip ratio adjusted for body mass index
chr1	56972353	o	Reticulocyte fraction of red cells
chr1	56996191	B	coronary artery disease
chr1	57016131	B	coronary artery disease (myocardial infarction, percutaneous transluminal coronary angioplasty, coronary artery bypass grafting, angina or chromic ischemic heart disease)
chr1	57241867	A	hippocampal volume
chr1	57269521	D	obesity-related traits
chr1	57692900	A	alzheimers disease progression score
chr1	57708088	o	Positive affect
chr1	57805550	o	HIV-1 control,NHGRI GWAS catalog
chr1	57866684	o	Self-reported math ability
chr1	57966528	o	Plasma amyloid beta peptide concentrations (ABx-40)
chr1	58087310	o	Stromal-cell-derived factor 1 alpha levels
chr1	58245322	A	Neurological disorders
chr1	58302102	B	coronary artery disease
chr1	58367236	E	immune reponse to smallpox (secreted il-10)
chr1	58367236	o	NHGRI GWAS catalog
chr1	58697657	o	Interferon gamma levels
chr1	58934155	K	colorectal adenoma (advanced)
chr1	59471631	o	Lobe attachment (rater-scored or self-reported)
chr1	59483320	o	Acute graft versus host disease in bone marrow transplantation (recipient effect)
chr1	59561367	o	Intelligence (MTAG)
chr1	59653742	B	pulse pressure
chr1	61342229	F	spherical equivalent or myopia (age of diagnosis)
chr1	61417729	o	Maximal oxygen uptake response
chr1	61791863	E	celiac disease
chr1	61791863	o	NHGRI GWAS catalog
chr1	61812773	A	Neurological disorders;eQTL
chr1	61831890	o	NHGRI GWAS catalog
chr1	61873677	A	NHGRI GWAS catalog;Neurological disorders
chr1	61873677	B	qrs duration
chr1	62210481	o	eQTL
chr1	62380298	D	obesity-related traits
chr1	62594677	D	body mass index (joint analysis main effects and smoking interaction)
chr1	62661792	o	Lip morphology
chr1	62960250	D	metabolite levels (lipid measures)
chr1	63025942	A	Alzheimers disease
chr1	63025942	D	lipid_metabolism,triglycerides
chr1	63025942	o	NHGRI GWAS catalog
chr1	63063287	o	rare_variant
chr1	63083289	o	eQTL
chr1	63118196	A	Alzheimers disease
chr1	63118196	D	lipid_metabolism,triglycerides
chr1	63118196	o	NHGRI GWAS catalog
chr1	63191777	A	Alzheimers disease
chr1	63191777	D	lipid_metabolism,triglycerides
chr1	63591129	B	blood pressure
chr1	63638069	o	eQTL
chr1	64073414	o	eQTL
chr1	64097432	o	Blood protein levels
chr1	64538961	K	pancreatic cancer
chr1	64573161	A	Neurological disorders
chr1	64579350	A	Neurological_disorders
chr1	64868352	A	NHGRI_GWAS_catalog; Neurological_disorders
chr1	64868352	o	Bilirubin levels
chr1	65122855	o	eQTL
chr1	65633497	M	Pharmacogenetics/ADME
chr1	65879252	o	eQTL
chr1	65885357	o	eQTL
chr1	65911607	o	White blood cell count
chr1	65942266	o	Blood protein levels
chr1	66036441	A	Alzheimers disease
chr1	66036441	D	obesity
chr1	66050997	o	Blood protein levels
chr1	66058513	A	Alzheimers disease
chr1	66058513	D	obesity
chr1	66058513	M	Other rare coding variants;Pharmacogenetics/ADME
chr1	66073361	o	Cerebrospinal fluid biomarker levels
chr1	66075952	D	obesity_rs8179183
chr1	66099013	o	Blood protein levels
chr1	66102257	o	C-reactive protein,NHGRI GWAS catalog
chr1	66162452	D	metabo_GWAS
chr1	66171667	D	metabo_GWAS
chr1	66279125	o	Economic and political preferences (feminism/equality),NHGRI GWAS catalog
chr1	66310865	B	echocardiographic traits
chr1	66310865	o	NHGRI GWAS catalog
chr1	66689109	K	acute lymphoblastic leukemia (childhood)
chr1	67046126	J	menopause (age at onset)
chr1	67365089	o	Reaction time
chr1	67597119	A	NHGRI GWAS catalog;Neurological disorders
chr1	67597119	o	Leprosy
chr1	67648596	I	crohns disease
chr1	67694202	A	NHGRI GWAS catalog;Neurological disorders
chr1	67694202	E	ulcerative colitis
chr1	67694202	I	ulcerative colitis
chr1	67705958	E	ulcerative colitis
chr1	67705958	I	ulcerative colitis,IBD
chr1	67753508	E	behcets disease,Behcets
chr1	67760140	E	behcets disease,Behcets
chr1	67798445	o	Primary biliary cirrhosis
chr1	68126096	D	bone mineral density (hip)
chr1	68152388	o	Mean corpuscular volume
chr1	68153206	o	eQTL
chr1	68195133	K	colorectal cancer
chr1	68603586	D	heel bone mineral density
chr1	68633924	M	adverse response to chemotherapy (neutropenia/leucopenia) (all anthracycline-based drugs)
chr1	68653489	D	heel bone mineral density
chr1	68657510	D	bone mineral density
chr1	68676529	C	Lung function phenotypes
chr1	68680929	C	Lung function phenotypes
chr1	68785213	o	Airflow obstruction
chr1	68916123	o	Mortality in sepsis
chr1	68927513	o	IgG glycosylation
chr1	69273439	o	Intelligence (MTAG)
chr1	69427576	o	Intelligence (MTAG)
chr1	69684997	D	glucose homeostasis traits
chr1	70117448	o	Highest math class taken (MTAG)
chr1	70765659	o	Genome-wide coverage for common variants;eQTL
chr1	70877964	o	eQTL
chr1	70887099	K	adverse response to chemotherapy in breast cancer (alopecia) (cyclophosphamide+doxorubicin+/-5fu)
chr1	70887099	M	adverse response to chemotherapy in breast cancer (alopecia) (cyclophosphamide+doxorubicin+/-5fu)
chr1	70921173	A	antipsychotic drug-induced qtc interval prolongation
chr1	70921173	M	antipsychotic drug-induced qtc interval prolongation
chr1	70995562	E	ulcerative colitis
chr1	70995562	I	ulcerative colitis,colitis
chr1	71442457	o	Educational attainment (years of education)
chr1	71546398	o	eQTL
chr1	71801039	o	Intelligence (MTAG)
chr1	71949903	J	gestational age at birth in premature rupture of membrane-initiated deliveries (maternal effect)
chr1	72509742	o	Educational attainment (years of education)
chr1	72516287	o	Intelligence (MTAG)
chr1	72632885	o	Intelligence (MTAG)
chr1	72729142	o	General cognitive ability
chr1	72751185	A	Alzheimers disease
chr1	72751185	D	obesity (early onset extreme),obesity
chr1	72751185	J	menarche (age at onset)
chr1	72756049	o	Intelligence (MTAG)
chr1	72765116	D	obesity
chr1	72765116	o	carry over v2
chr1	72812440	A	Alzheimers disease
chr1	72812440	D	obesity,body mass index
chr1	72823713	D	subcutaneous adipose tissue
chr1	72885281	D	childhood body mass index
chr1	72964317	A	Neurological_disorders
chr1	72986136	o	Educational attainment (years of education)
chr1	73768366	A	schizophrenia
chr1	74184350	o	Highest math class taken (MTAG)
chr1	74184409	o	Educational attainment (MTAG)
chr1	74991644	A	Alzheimers disease
chr1	74991644	D	obesity,body mass index
chr1	74991644	o	NHGRI GWAS catalog
chr1	74992546	D	hip circumference
chr1	74993063	D	obesity
chr1	74993318	D	body mass index in physically active individuals
chr1	74995225	D	body mass index in physically active individuals
chr1	75002193	D	childhood body mass index
chr1	75003500	D	childhood body mass index
chr1	75006720	J	menarche (age at onset)
chr1	75175886	o	Blood protein levels
chr1	75770625	M	Capecita,capecitabine sensitivity
chr1	75770625	o	NHGRI GWAS catalog
chr1	75913826	A	whole-brain volume (alzheimers disease interaction)
chr1	75913826	o	NHGRI GWAS catalog
chr1	76161889	D	blood metabolite ratios
chr1	76216330	D	blood metabolite levels
chr1	76477207	o	Pubertal anthropometrics
chr1	76593786	D	total cholesterol change in response to fenofibrate in statin-treated type 2 diabetes
chr1	76593786	M	total cholesterol change in response to fenofibrate in statin-treated type 2 diabetes
chr1	76599096	o	Mitochondrial DNA levels
chr1	77126373	A	amyotrophic lateral sclerosis (sporadic)
chr1	77148971	o	Macrophage Migration Inhibitory Factor levels
chr1	77453593	M	cisplatin-induced ototoxicity
chr1	77461735	D	triglyceride levels
chr1	77815425	D	type 2 diabetes (age of onset)
chr1	77945635	D	body mass index
chr1	77951460	o	Educational attainment (years of education)
chr1	78564196	o	Severe influenza A (H1N1) infection
chr1	78623626	D	hip circumference
chr1	78623626	I	crohns disease,IBD
chr1	78623626	K	lung cancer in ever smokers
chr1	78749908	C	Lung function phenotypes
chr1	78977715	K	lung cancer in ever smokers
chr1	78987302	o	IgG glycosylation
chr1	79093818	o	Other rare coding variants;eQTL,Febrile seizures (MMR vaccine-related)
chr1	79176868	o	IgG glycosylation
chr1	79238015	A	schizophrenia or bipolar disorder,NHGRI_GWAS_catalog; Neurological_disorders
chr1	79254762	A	bipolar disorder,NHGRI_GWAS_catalog; Neurological_disorders
chr1	79256105	C	asthma
chr1	79261383	A	bipolar disorder or attention deficit hyperactivity disorder
chr1	80000648	D	obesity-related traits
chr1	80243001	J	endometriosis
chr1	80246020	D	modified stumvoll insulin sensitivity index (bmi interaction)
chr1	80734581	o	Aging (time to event)
chr1	80839278	B	stroke
chr1	80911114	K	estradiol plasma levels (breast cancer)
chr1	81560554	A	Alzheimers disease
chr1	81560554	D	diabetes1
chr1	81674497	K	paclitaxel disposition in epithelial ovarian cancer
chr1	81674497	M	paclitaxel disposition in epithelial ovarian cancer
chr1	81755444	o	Prudent dietary pattern
chr1	81865840	A	Neurological_disorders
chr1	82247248	o	Temperament,NHGRI GWAS catalog
chr1	82765052	D	obesity-related traits
chr1	83062933	o	Interleukin-10 levels
chr1	83177365	o	Adolescent idiopathic scoliosis
chr1	83220434	o	Toenail selenium levels
chr1	83269970	J	spontaneous preterm birth (preterm birth)
chr1	83311835	A	response to antipsychotic treatment
chr1	83311835	M	response to antipsychotic treatment
chr1	83490161	o	Upper eyelid sagging severity
chr1	84223168	A	Neurological disorders
chr1	84254735	A	alzheimers disease,NHGRI GWAS catalog;Neurological disorders
chr1	84321948	o	eQTL
chr1	84835699	A	neuroticism
chr1	85332120	D	heel bone mineral density
chr1	85528006	o	eQTL
chr1	85724328	o	eQTL
chr1	85732941	o	eQTL
chr1	85768379	A	posterior cortical atrophy and alzheimers disease
chr1	85772009	A	multiple sclerosis
chr1	85772009	E	multiple sclerosis
chr1	85897570	o	Lobe attachment (rater-scored or self-reported)
chr1	86256261	o	eQTL
chr1	86289082	B	coronary artery aneurysm in kawasaki disease
chr1	86691285	F	intraocular pressure
chr1	86736892	F	intraocular pressure
chr1	87206716	o	Yeast infection
chr1	87613358	o	Smoking behavior,NHGRI GWAS catalog
chr1	87705031	A	NHGRI GWAS catalog;Neurological disorders
chr1	87705031	o	White blood cell types,White
chr1	88173984	o	Photic sneeze reflex
chr1	88195247	F	intraocular pressure
chr1	88213014	F	intraocular pressure
chr1	88226329	o	Cognitive function
chr1	88227120	F	glaucoma (primary open-angle)
chr1	88651771	o	Serum protein levels (sST2)
chr1	88866145	B	peripheral arterial disease (traffic-related air pollution interaction)
chr1	89045338	o	Educational attainment (MTAG)
chr1	89123443	B	Cardiometabolic;NHGRI GWAS catalog
chr1	89123443	D	Cardiometabolic;NHGRI GWAS catalog
chr1	89123443	o	Height
chr1	89271574	B	systolic blood pressure
chr1	89271574	F	intraocular pressure
chr1	89356862	o	Genome-wide coverage for common variants;eQTL
chr1	89832464	o	eQTL
chr1	89840340	o	eQTL
chr1	89849574	M	Pharmacogenetics/ADME
chr1	89952557	o	Self-reported math ability
chr1	89972062	o	Adolescent idiopathic scoliosis
chr1	90321749	o	eQTL
chr1	90339400	C	Genome-wide coverage for common variants;Lung function phenotypes
chr1	90539764	A	brain structure (hippocampal volume)
chr1	90646872	o	Essential tremor
chr1	91088884	o	Highest math class taken (MTAG)
chr1	91097495	o	Educational attainment (years of education)
chr1	91138209	A	Genome-wide_coverage_for_common_variants; Neurological_disorders
chr1	91191582	o	Morning vs. evening chronotype
chr1	91231085	o	Hand grip strength
chr1	91381105	A	Neurological_disorders
chr1	91473063	A	Neurological_disorders
chr1	91504337	o	Eotaxin levels
chr1	91569689	D	metabolic syndrome
chr1	92021464	K	breast cancer
chr1	92144970	A	Neurological disorders
chr1	92148013	o	eQTL
chr1	92158447	o	eQTL
chr1	92169004	o	Polychlorinated biphenyl levels
chr1	92178335	A	qt interval (tricyclic/tetracyclic antidepressant use interaction)
chr1	92178335	M	qt interval (tricyclic/tetracyclic antidepressant use interaction)
chr1	92224067	D	hdl cholesterol change in response to fenofibrate in statin-treated type 2 diabetes
chr1	92224067	M	hdl cholesterol change in response to fenofibrate in statin-treated type 2 diabetes
chr1	92374517	C	lung function (fev1/fvc)
chr1	92665899	E	systemic lupus erythematosus
chr1	92975464	A	multiple sclerosis
chr1	92975464	E	multiple sclerosis
chr1	93073228	A	epstein barr virus nuclear antigen 1 igg levels or multiple sclerosis
chr1	93073228	E	epstein barr virus nuclear antigen 1 igg levels or multiple sclerosis
chr1	93148377	A	multiple sclerosis
chr1	93148377	E	Autoimmune/Inflammatory;NHGRI GWAS catalog,multiple sclerosis
chr1	93303603	A	multiple sclerosis
chr1	93303603	E	multiple sclerosis
chr1	93303603	o	NHGRI GWAS catalog
chr1	93401837	A	bipolar disorder and schizophrenia
chr1	93401837	o	NHGRI GWAS catalog
chr1	94178912	A	Neurological_disorders
chr1	94534354	o	eQTL
chr1	94553438	o	Orofacial clefts,NHGRI GWAS catalog
chr1	94558110	o	Orofacial clefts
chr1	94563916	o	eQTL
chr1	94570016	o	Nonsyndromic cleft lip with cleft palate
chr1	94874521	o	Platelet distribution width
chr1	95029581	B	qrs duration in tripanosoma cruzi seropositivity
chr1	95231974	o	eQTL
chr1	95387208	D	stearic acid (18:0) levels
chr1	95682938	o	eQTL
chr1	96025546	D	diabetic kidney disease
chr1	96025546	H	diabetic kidney disease
chr1	96089731	o	Motion sickness
chr1	96169760	o	Intelligence (MTAG)
chr1	96255065	o	Verbal declarative memory
chr1	96625497	H	classic bladder exstrophy
chr1	96944797	A	Alzheimers disease
chr1	96944797	D	obesity,body mass index
chr1	97564133	M	PGx
chr1	97658771	M	PGx
chr1	97700547	M	PGx
chr1	97770920	M	Other_rare_coding_variants; Pharmacogenetics/ADME,PGx
chr1	97834525	A	schizophrenia
chr1	97878443	o	Self-reported math ability (MTAG)
chr1	97981395	M	Pharmacogenetics/ADME,PGx
chr1	97981450	M	PGx
chr1	98058899	M	PGx
chr1	98165091	M	Other_rare_coding_variants; Pharmacogenetics/ADME,PGx
chr1	98187098	M	PGx
chr1	98187224	M	PGx
chr1	98348885	M	Other rare coding variants;Pharmacogenetics/ADME,PGx
chr1	98375448	J	menarche (age at onset)
chr1	98501984	A	schizophrenia
chr1	98581337	o	Cognitive ability (MTAG)
chr1	98687691	A	schizophrenia
chr1	98730780	A	Neurological disorders
chr1	99177253	D	proinsulin levels
chr1	99177253	o	NHGRI GWAS catalog
chr1	99453287	D	obesity-related traits
chr1	99463210	o	Night sleep phenotypes
chr1	99589379	M	adverse response to chemotherapy (neutropenia/leucopenia) (camptothecin)
chr1	99782957	o	Non-alcoholic fatty liver disease histology (other)
chr1	100046246	o	Calcific aortic valve stenosis
chr1	100049785	o	Aortic valve stenosis
chr1	100135336	M	Stevens
chr1	100200184	o	eQTL
chr1	100335977	C	pulmonary function decline
chr1	100335977	o	NHGRI GWAS catalog;Other rare coding variants
chr1	100818728	o	eQTL
chr1	100880328	K	breast cancer
chr1	101240893	A	multiple sclerosis
chr1	101240893	E	multiple sclerosis
chr1	101407519	A	multiple sclerosis,Autoimmune/Inflammatory;NHGRI GWAS catalog;Neurological disorders
chr1	101407519	E	multiple sclerosis,Autoimmune/Inflammatory;NHGRI GWAS catalog;Neurological disorders
chr1	101551926	A	response to antipsychotic treatment
chr1	101551926	M	response to antipsychotic treatment
chr1	101551926	o	NHGRI GWAS catalog
chr1	101621446	F	refractive astigmatism
chr1	101624530	I	irritable bowel syndrome
chr1	101647626	o	Lymphocyte counts
chr1	102726399	H	glomerular filtration rate
chr1	102726399	o	carry over v2
chr1	102959667	D	urate levels (bmi interaction)
chr1	102967150	B	resistance to antihypertensive treatment in hypertension
chr1	103040474	o	Gut microbiome composition (summer and winter)
chr1	103379918	F	glaucoma (primary angle closure),Glaucoma
chr1	103379918	K	Cancer common variants;NHGRI GWAS catalog;Other rare coding variants
chr1	104019631	D	obesity-related traits
chr1	104852738	F	glaucoma (primary angle closure),Glaucoma
chr1	106339485	o	Hepatocyte growth factor levels
chr1	107430595	o	Dysphagia
chr1	107432576	A	response to antipsychotic treatment in schizophrenia (working memory)
chr1	107432576	M	response to antipsychotic treatment in schizophrenia (working memory)
chr1	107463643	A	NHGRI_GWAS_catalog; Neurological_disorders
chr1	107463643	o	Intelligence
chr1	107830858	o	Anorexia nervosa,NHGRI GWAS catalog
chr1	107909878	A	Neurological_disorders
chr1	107989087	A	Genome-wide_coverage_for_common_variants; Neurological_disorders
chr1	108164920	A	Genome-wide_coverage_for_common_variants; Neurological_disorders
chr1	108236860	o	eQTL
chr1	108243838	D	plasma omega-3 polyunsaturated fatty acid levels (docosahexaenoic acid)
chr1	108302922	M	adverse response to chemotherapy (neutropenia/leucopenia) (cisplatin)
chr1	108302922	o	Adverse
chr1	108584103	M	post bronchodilator fev1/fvc ratio
chr1	108673405	I	eosinophilic esophagitis
chr1	109392837	M	adverse response to chemotherapy (neutropenia/leucopenia) (carboplatin)
chr1	109765011	o	eQTL
chr1	109817192	A	NHGRI_GWAS_catalog; Neurological_disorders
chr1	109817192	B	myocardial infarction
chr1	109817192	D	cholesterol, total
chr1	109817590	B	lipoprotein phospholipase a2 activity in cardiovascular disease
chr1	109817590	D	lipid_metabolism,ldl cholesterol
chr1	109817590	o	NHGRI GWAS catalog;Other rare coding variants
chr1	109818306	A	Alzheimers disease
chr1	109818306	D	lipid_metabolism,ldl cholesterol
chr1	109818306	o	NHGRI GWAS catalog;Other rare coding variants
chr1	109818530	A	Alzheimers disease
chr1	109818530	B	myocardial infarction (early onset)
chr1	109818530	D	lipid_metabolism,total cholesterol levels
chr1	109818530	M	response to statin therapy
chr1	109818530	o	NHGRI GWAS catalog
chr1	109822166	B	coronary heart disease
chr1	109822166	D	total cholesterol levels,LDL
chr1	109822166	o	NHGRI GWAS catalog
chr1	109840629	o	Intelligence (MTAG)
chr1	109846278	o	eQTL,General cognitive ability
chr1	109912051	o	eQTL
chr1	110014170	H	glomerular filtration rate (creatinine),CKD
chr1	110030945	o	Intelligence (MTAG)
chr1	110031188	A	major depressive disorder
chr1	110031188	o	NHGRI GWAS catalog;Other rare coding variants
chr1	110040680	o	Cognitive function
chr1	110172236	o	eQTL
chr1	110200360	M	Pharmacogenetics/ADME
chr1	110201699	M	Pharmacogenetics/ADME
chr1	110230843	M	PGx
chr1	110233138	M	PGx
chr1	110259362	o	eQTL
chr1	110260742	M	Genome-wide_coverage_for_common_variants; Pharmacogenetics/ADME
chr1	110279701	M	Other rare coding variants;Pharmacogenetics/ADME
chr1	110283069	M	Pharmacogenetics/ADME
chr1	110299691	D	fibrinogen levels (smoking status, alcohol consumption or body mass index interaction)
chr1	110585137	o	eQTL
chr1	110645327	D	visceral adipose tissue/subcutaneous adipose tissue ratio
chr1	110645327	o	NHGRI GWAS catalog
chr1	110720400	o	Educational attainment (years of education)
chr1	110752139	o	Educational attainment (years of education)
chr1	110922140	o	eQTL
chr1	111021960	A	response to bupropion in depression
chr1	111033809	E	immune reponse to smallpox (secreted ifn-alpha)
chr1	111033809	o	Genome-wide coverage for common variants;NHGRI GWAS catalog
chr1	111237685	A	panic disorder,Panic
chr1	111356841	A	schizophrenia
chr1	111682118	o	eQTL
chr1	111736637	C	Lung function phenotypes
chr1	111837135	E	interferon alpha levels in systemic lupus erythematosus
chr1	111892905	A	late-onset alzheimers disease
chr1	111956662	o	eQTL
chr1	112028577	o	eQTL
chr1	112042149	o	eQTL
chr1	112107669	D	obesity-related traits
chr1	112163570	o	eQTL
chr1	112176031	o	eQTL
chr1	112258252	o	Highest math class taken (MTAG)
chr1	112273485	D	body mass index
chr1	112327144	o	Educational attainment (years of education)
chr1	112413022	o	Gut microbiota (bacterial taxa)
chr1	112464376	B	cardiac repolarization
chr1	112464376	o	NHGRI GWAS catalog
chr1	112539061	C	Lung function phenotypes
chr1	113021218	o	eQTL
chr1	113042822	B	stroke
chr1	113046395	K	pancreatic cancer
chr1	113054659	o	eQTL
chr1	113055023	D	heel bone mineral density
chr1	113056990	o	Educational attainment (years of education)
chr1	113189053	B	systolic blood pressure
chr1	113189053	o	carry over v2
chr1	113190807	B	Systolic,diastolic blood pressure
chr1	113190807	F	intraocular pressure
chr1	113190807	o	NHGRI GWAS catalog
chr1	113216543	A	NHGRI GWAS catalog;Neurological disorders
chr1	113216543	B	systolic blood pressure
chr1	113216543	o	carry over v2
chr1	113248791	H	glomerular filtration rate (creatinine)
chr1	113452284	M	Pharmacogenetics/ADME
chr1	114166561	o	Bacteremia,eQTL
chr1	114303808	B	giant cell arteritis
chr1	114303808	D	type 1 diabetes autoantibodies in high risk hla genotype individuals (time to event),diabetes1
chr1	114303808	E	type 1 diabetes autoantibodies in high risk hla genotype individuals (time to event)
chr1	114303808	I	crohns disease
chr1	114303808	M	monokine induced by gamma interferon levels
chr1	114315493	B	coronary artery disease
chr1	114377568	A	Alzheimers disease
chr1	114377568	D	type 1 diabetes and autoimmune thyroid diseases,diabetes1
chr1	114377568	E	Autoimmune/Inflammatory;NHGRI GWAS catalog;Other rare coding variants;Pharmacogenetics/ADME,erythematosus ,type 1 diabetes and autoimmune thyroid diseases
chr1	114377568	I	crohns disease
chr1	114377568	M	Autoimmune/Inflammatory;NHGRI GWAS catalog;Other rare coding variants;Pharmacogenetics/ADME
chr1	114448389	K	Cancer common variants;Other rare coding variants,breast cancer
chr1	114448389	o	Breast
chr1	114449662	o	eQTL
chr1	114519351	o	eQTL
chr1	114670969	K	breast cancer (prognosis)
chr1	114677948	M	illicit drug use
chr1	114932865	o	Mean corpuscular hemoglobin
chr1	114973690	A	Common genetic variants on 1p13.2 associate with risk of autism.
chr1	114996324	A	Common genetic variants on 1p13.2 associate with risk of autism.
chr1	114999277	A	Common genetic variants on 1p13.2 associate with risk of autism.
chr1	115677183	o	Migraine without aura
chr1	115677946	o	Migraine without aura
chr1	115875645	A	bipolar disorder and schizophrenia
chr1	115875645	o	NHGRI GWAS catalog
chr1	115921355	o	Pediatric non-alcoholic fatty liver disease activity score,Non-alco
chr1	116427567	o	Educational attainment
chr1	116658817	o	Fear of minor pain
chr1	116740450	o	Word reading
chr1	117490261	o	Blood protein levels
chr1	118154575	o	Mean corpuscular hemoglobin
chr1	118185424	A	Neurological_disorders
chr1	118186724	A	Neurological_disorders
chr1	118251143	o	Mean corpuscular volume
chr1	118744920	o	Adolescent idiopathic scoliosis
chr1	118849909	D	waist circumference adjusted for bmi in active individuals
chr1	118852975	D	waist-to-hip ratio adjusted for body mass index
chr1	118902978	B	congenital heart malformation
chr1	119030698	K	breast cancer
chr1	119497154	D	waist-to-hip ratio adjusted for body mass index
chr1	119501103	o	Lobe attachment (rater-scored or self-reported)
chr1	119503843	D	obesity,waist-to-hip ratio adjusted for body mass index
chr1	119503843	o	NHGRI GWAS catalog
chr1	119504361	D	body mass index
chr1	119546842	D	waist-to-hip ratio adjusted for body mass index
chr1	119574587	D	waist-to-hip ratio adjusted for body mass index
chr1	119631174	D	waist-to-hip ratio adjusted for bmi in active individuals
chr1	119875730	o	Lobe attachment (rater-scored or self-reported)
chr1	120209755	D	blood metabolite levels
chr1	120267505	F	macular telangiectasia type 2
chr1	120272477	o	Red blood cell count
chr1	120278017	o	NS
chr1	120436751	K	breast cancer
chr1	120451190	I	crohns disease,IBD
chr1	120466108	D	diabetes2
chr1	120517959	A	NHGRI_GWAS_catalog; Neurological_disorders,Alzheimers disease
chr1	120517959	D	type 2 diabetes,diabetes2
chr1	121280613	K	Cancer_common_variants; NHGRI_GWAS_catalog,breast cancer
chr1	144873327	o	Adolescent idiopathic scoliosis
chr1	144894611	o	eQTL
chr1	145388137	A	CNV_regions_for_developmental_delay,_neuropsychiatric_disorders_and_lung_function
chr1	145466093	A	CNV_regions_for_developmental_delay,_neuropsychiatric_disorders_and_lung_function
chr1	145533175	A	CNV_regions_for_developmental_delay,_neuropsychiatric_disorders_and_lung_function
chr1	145599038	A	CNV_regions_for_developmental_delay,_neuropsychiatric_disorders_and_lung_function
chr1	145605318	A	CNV_regions_for_developmental_delay,_neuropsychiatric_disorders_and_lung_function
chr1	145690472	D	serum uric acid levels
chr1	145723645	A	NHGRI_GWAS_catalog; Neurological_disorders
chr1	145723645	D	urate levels in overweight individuals
chr1	145723739	D	Gout
chr1	145723739	o	Urate levels in overweight individuals
chr1	145725689	D	Gout
chr1	145725689	o	Uric acid levels,NHGRI GWAS catalog
chr1	146508934	o	HIV-1 control,NHGRI GWAS catalog
chr1	146577525	A	CNV_regions_for_developmental_delay,_neuropsychiatric_disorders_and_lung_function
chr1	146588267	A	CNV_regions_for_developmental_delay,_neuropsychiatric_disorders_and_lung_function
chr1	146601102	A	CNV_regions_for_developmental_delay,_neuropsychiatric_disorders_and_lung_function
chr1	146729968	o	eQTL
chr1	146773136	A	CNV_regions_for_developmental_delay,_neuropsychiatric_disorders_and_lung_function
chr1	146784645	A	CNV_regions_for_developmental_delay,_neuropsychiatric_disorders_and_lung_function
chr1	146802821	A	CNV_regions_for_developmental_delay,_neuropsychiatric_disorders_and_lung_function
chr1	146849017	A	CNV_regions_for_developmental_delay,_neuropsychiatric_disorders_and_lung_function
chr1	146854836	o	Protein quantitative trait loci,NHGRI GWAS catalog
chr1	146881266	A	CNV_regions_for_developmental_delay,_neuropsychiatric_disorders_and_lung_function
chr1	147122616	A	CNV_regions_for_developmental_delay,_neuropsychiatric_disorders_and_lung_function
chr1	147161777	A	CNV_regions_for_developmental_delay,_neuropsychiatric_disorders_and_lung_function
chr1	147167854	A	CNV_regions_for_developmental_delay,_neuropsychiatric_disorders_and_lung_function
chr1	147391614	A	CNV_regions_for_developmental_delay,_neuropsychiatric_disorders_and_lung_function
chr1	149725383	A	CNV_regions_for_developmental_delay,_neuropsychiatric_disorders_and_lung_function
chr1	149730561	A	CNV_regions_for_developmental_delay,_neuropsychiatric_disorders_and_lung_function
chr1	149738218	A	CNV_regions_for_developmental_delay,_neuropsychiatric_disorders_and_lung_function
chr1	149756964	A	CNV_regions_for_developmental_delay,_neuropsychiatric_disorders_and_lung_function
chr1	149761073	A	CNV_regions_for_developmental_delay,_neuropsychiatric_disorders_and_lung_function
chr1	149906413	D	waist circumference adjusted for body mass index
chr1	149906413	K	breast cancer
chr1	149908108	o	Other rare coding variants;eQTL
chr1	149995265	B	coronary artery disease
chr1	150031490	A	schizophrenia
chr1	150265704	C	allergic disease (asthma, hay fever or eczema)
chr1	150265704	E	atopic dermatitis,allergy_related
chr1	150388318	o	eQTL
chr1	150498002	B	Cardiometabolic
chr1	150498002	D	Cardiometabolic
chr1	150510660	o	Migraine
chr1	150552042	o	Monocyte chemoattractant protein-1 levels
chr1	150584103	o	Monocyte percentage of white cells
chr1	150595537	o	Sum eosinophil basophil counts
chr1	150600181	C	Lung function phenotypes
chr1	150618961	o	Tonsillectomy
chr1	150658287	H	prostate cancer,Prostate
chr1	150658287	K	prostate cancer
chr1	150738197	o	eQTL
chr1	150808889	M	Other rare coding variants;Pharmacogenetics/ADME
chr1	150902941	o	eQTL
chr1	150950062	D	urate levels,Gout
chr1	150951477	D	glomerular filtration rate in non diabetics (creatinine)
chr1	150951477	H	CKD,glomerular filtration rate in non diabetics (creatinine)
chr1	150958836	B	Cardiometabolic;Other rare coding variants;eQTL
chr1	150958836	D	Cardiometabolic;Other rare coding variants;eQTL,ldl cholesterol levels
chr1	150997940	o	eQTL
chr1	150999079	o	eQTL
chr1	151040435	o	eQTL
chr1	151068546	o	eQTL
chr1	151104078	o	eQTL
chr1	151137144	o	eQTL
chr1	151515188	o	eQTL
chr1	151627604	o	eQTL
chr1	151744168	o	eQTL
chr1	151796742	C	allergic disease (asthma, hay fever or eczema)
chr1	151796742	E	allergic disease (asthma, hay fever or eczema),allergy_related
chr1	151801680	E	ulcerative colitis
chr1	151801680	I	ulcerative colitis,IBD
chr1	151846517	o	eQTL
chr1	151867560	D	serum uric acid levels in response to allopurinol in gout
chr1	151867560	M	serum uric acid levels in response to allopurinol in gout
chr1	151895093	o	Hair morphology
chr1	152079314	o	eQTL
chr1	152162106	o	Inflammatory skin disease
chr1	152179152	C	allergic disease (asthma, hay fever or eczema)
chr1	152179152	E	allergic disease (asthma, hay fever or eczema),allergy_related
chr1	152285861	C	allergic disease (asthma, hay fever or eczema)
chr1	152285861	E	allergic disease (asthma, hay fever or eczema),allergy_related
chr1	152454255	o	Inflammatory skin disease
chr1	152454591	o	Hair morphology
chr1	152532742	o	Inflammatory skin disease
chr1	152536650	E	atopic dermatitis
chr1	152536650	o	carry over v2
chr1	152537954	A	response to antipsychotic treatment
chr1	152537954	M	response to antipsychotic treatment
chr1	152537954	o	NHGRI GWAS catalog
chr1	153339782	o	Monocyte percentage of white cells
chr1	153640665	o	eQTL
chr1	153640827	K	multiple myeloma (igh translocation)
chr1	153703013	A	Neurological disorders
chr1	153718746	o	eQTL
chr1	153743317	o	eQTL
chr1	153769400	o	Lentiform nucleus volume,NHGRI GWAS catalog
chr1	153774276	o	Conduct disorder (symptom count)
chr1	153827552	o	Life satisfaction
chr1	153848996	o	Lentiform nucleus volume,NHGRI GWAS catalog
chr1	153926078	o	General cognitive ability
chr1	153934303	o	eQTL
chr1	154134557	o	eQTL
chr1	154237638	o	eQTL
chr1	154247929	o	NS
chr1	154311911	o	eQTL
chr1	154336716	D	type 2 diabetes,diabetes2
chr1	154377898	o	Non-albumin protein levels
chr1	154426264	C	pulmonary function,Lung function phenotypes;NHGRI GWAS catalog
chr1	154426264	E	chronic inflammatory diseases (ankylosing spondylitis, crohns disease, psoriasis, primary sclerosing cholangitis, ulcerative colitis) (pleiotropy)
chr1	154426264	I	chronic inflammatory diseases (ankylosing spondylitis, crohns disease, psoriasis, primary sclerosing cholangitis, ulcerative colitis) (pleiotropy)
chr1	154426264	o	carry over v2
chr1	154426970	B	Cardiometabolic;Other rare coding variants
chr1	154426970	C	allergic disease (asthma, hay fever or eczema)
chr1	154426970	D	Cardiometabolic;Other rare coding variants
chr1	154426970	E	rheumatoid arthritis (acpa-positive),allergy_related
chr1	154685541	A	alzheimers disease in apoe e4- carriers
chr1	154715314	o	eQTL
chr1	154754194	D	obesity-related traits
chr1	154814268	B	atrial fibrillation,Atrial
chr1	154814268	o	NHGRI GWAS catalog
chr1	154814353	B	atrial fibrillation
chr1	154814353	o	NHGRI GWAS catalog
chr1	154818403	B	prevalent atrial fibrillation
chr1	154831143	B	atrial fibrillation
chr1	154862952	B	incident atrial fibrillation
chr1	154934963	I	inflammatory bowel disease
chr1	154941263	o	Eosinophil counts
chr1	154941593	o	eQTL
chr1	154991389	D	waist-to-hip ratio adjusted for body mass index
chr1	154991389	J	birth length
chr1	155025361	o	eQTL
chr1	155033572	A	Neurological disorders
chr1	155035611	o	eQTL
chr1	155135036	A	parkinsons disease,Parkinsons_disease
chr1	155151493	D	urate levels,Gout
chr1	155151493	o	eQTL
chr1	155162067	B	non-cardia gastric cancer
chr1	155162067	D	urinary albumin-to-creatinine ratio in non-diabetics
chr1	155162067	I	esophageal cancer and gastric cancer
chr1	155162067	K	non-cardia gastric cancer
chr1	155162067	o	NHGRI GWAS catalog;Other rare coding variants
chr1	155178782	o	Other rare coding variants;eQTL,Urea levels
chr1	155194980	H	Renal,renal function-related traits (bun)
chr1	155194980	o	NHGRI GWAS catalog
chr1	155197602	H	glomerular filtration rate
chr1	155230131	I	inflammatory bowel disease
chr1	155230131	o	NHGRI GWAS catalog
chr1	155388851	A	Neurological_disorders
chr1	155485027	B	non-cardia gastric cancer
chr1	155485027	K	non-cardia gastric cancer
chr1	155682870	I	inflammatory bowel disease
chr1	155878732	E	Autoimmune/Inflammatory
chr1	155878732	I	inflammatory bowel disease,IBD
chr1	156068753	L	ACMG59
chr1	156068755	L	ACMG59
chr1	156084032	L	ACMG59
chr1	156100288	L	ACMG59
chr1	156105845	L	ACMG59
chr1	156106165	L	ACMG59
chr1	156106817	L	ACMG59
chr1	156107534	o	Other rare coding variants;Protein truncating variants;eQTL
chr1	156107725	L	ACMG59
chr1	156108324	L	ACMG59
chr1	156117006	L	ACMG59
chr1	156129968	o	eQTL
chr1	156131617	o	eQTL
chr1	156148165	o	Genome-wide coverage for common variants;eQTL
chr1	156255456	D	glycated hemoglobin levels,Glycated
chr1	156341494	D	visceral adipose tissue adjusted for bmi
chr1	156341494	o	NHGRI GWAS catalog
chr1	156551848	o	Other rare coding variants;eQTL
chr1	156595447	o	eQTL
chr1	156700651	A	Alzheimers disease
chr1	156700651	B	Cardiometabolic
chr1	156700651	D	lipid_metabolism,hdl cholesterol levels,Cardiometabolic
chr1	156762590	o	eQTL
chr1	156852463	M	Genome-wide_coverage_for_common_variants; Pharmacogenetics/ADME
chr1	156869714	o	Platelet distribution width
chr1	156883546	o	Blood protein levels
chr1	156907081	D	heel bone mineral density
chr1	157437510	H	renal sinus fat
chr1	157668390	o	Blood protein levels
chr1	157670757	H	iga nephropathy
chr1	158042153	o	eQTL
chr1	158053024	F	spherical equivalent or myopia (age of diagnosis)
chr1	158577167	C	Lung function phenotypes
chr1	158585415	D	glycated hemoglobin levels
chr1	158585415	o	carry over v2
chr1	158971086	o	Hematology traits
chr1	159148513	o	Select biomarker traits,NHGRI GWAS catalog
chr1	159156296	o	Self-reported math ability
chr1	159175428	o	Blood phenotypes
chr1	159175527	o	IgE levels,carry over v2
chr1	159196765	o	Select biomarker traits
chr1	159272060	o	IgE levels,carry over v2,NHGRI GWAS catalog;Other rare coding variants
chr1	159326880	o	IgE levels,carry over v2
chr1	159357684	o	Chemerin levels
chr1	159410975	o	eQTL,Monocyte chemoattractant protein-1 levels
chr1	159453937	o	Hemostatic factors and hematological phenotypes
chr1	159504054	o	Eotaxin levels
chr1	159515295	o	Monocyte chemoattractant protein-1 levels
chr1	159554607	o	Blood protein levels
chr1	159647988	o	Protein quantitative trait loci
chr1	159670336	D	c-reactive protein levels or triglyceride levels (pleiotropy)
chr1	159682233	M	Pharmacogenetics/ADME
chr1	159685136	o	C-reacti,C-reactive protein,NHGRI GWAS catalog
chr1	159753183	C	interstitial lung disease,Intersti
chr1	159753183	o	NHGRI GWAS catalog
chr1	159891917	o	Platelet distribution width
chr1	159892088	o	Mean platelet volume
chr1	159898913	A	Neurological disorders
chr1	159912346	A	Genome-wide coverage for common variants;Neurological disorders
chr1	160146494	D	gout
chr1	160391398	o	eQTL
chr1	160421916	o	Cognitive performance
chr1	160464911	D	graves disease
chr1	160464911	E	graves disease
chr1	160473163	o	eQTL
chr1	160604145	A	Genome-wide_coverage_for_common_variants; Neurological_disorders
chr1	160653299	o	Genome-wide coverage for common variants;eQTL
chr1	160710243	o	eQTL
chr1	160743749	J	cervical cancer
chr1	160743749	K	cervical cancer
chr1	160803802	E	Rheumato
chr1	160856964	E	ulcerative colitis
chr1	160856964	I	ulcerative colitis,IBD
chr1	161026490	o	Night sleep phenotypes
chr1	161184875	o	eQTL
chr1	161185058	C	allergic disease (asthma, hay fever or eczema)
chr1	161185058	E	allergic disease (asthma, hay fever or eczema),allergy_related
chr1	161186303	o	Platelet distribution width
chr1	161186313	o	eQTL
chr1	161192511	M	Pharmacogenetics/ADME
chr1	161194400	A	Alzheimers disease
chr1	161194400	D	lipid_metabolism
chr1	161195148	A	Alzheimers disease
chr1	161195148	D	lipid_metabolism
chr1	161200487	D	blood metabolite levels
chr1	161272441	D	visceral adipose tissue adjusted for bmi
chr1	161284993	L	ACMG59
chr1	161290314	L	ACMG59
chr1	161291335	L	ACMG59
chr1	161305837	L	ACMG59
chr1	161310397	L	ACMG59
chr1	161326503	L	ACMG59
chr1	161334735	o	eQTL
chr1	161470042	o	Blood protein levels
chr1	161472158	E	ulcerative colitis
chr1	161472158	I	ulcerative colitis
chr1	161479745	A	Autoimmune/Inflammatory;NHGRI GWAS catalog;Neurological disorders;Other rare coding variants;Pharmacogenetics/ADME
chr1	161479745	E	Autoimmune/Inflammatory;NHGRI GWAS catalog;Neurological disorders;Other rare coding variants;Pharmacogenetics/ADME,erythematosus ,ulcerative colitis
chr1	161479745	I	ulcerative colitis,IBD
chr1	161479745	M	Autoimmune/Inflammatory;NHGRI GWAS catalog;Neurological disorders;Other rare coding variants;Pharmacogenetics/ADME
chr1	161492587	E	systemic lupus erythematosus
chr1	161502849	E	chronic inflammatory diseases (ankylosing spondylitis, crohns disease, psoriasis, primary sclerosing cholangitis, ulcerative colitis) (pleiotropy)
chr1	161502849	I	chronic inflammatory diseases (ankylosing spondylitis, crohns disease, psoriasis, primary sclerosing cholangitis, ulcerative colitis) (pleiotropy)
chr1	161508763	o	Blood protein levels
chr1	161559720	o	Genome-wide coverage for common variants;eQTL
chr1	161610869	A	CNV_regions_for_developmental_delay,_neuropsychiatric_disorders_and_lung_function
chr1	161618810	A	CNV_regions_for_developmental_delay,_neuropsychiatric_disorders_and_lung_function
chr1	161644811	o	Blood protein levels
chr1	161719379	B	left atrial antero-posterior diameter
chr1	161721351	E	immunoglobulin measurement (zinc sulfate turbidity test)
chr1	161780979	o	eQTL
chr1	161833233	o	eQTL
chr1	161928771	o	eQTL
chr1	161955656	J	gestational age at birth (child effect)
chr1	162033890	B	electrocardiographic traits
chr1	162033890	o	Electroc
chr1	162505496	D	bone mineral density (total hip)
chr1	162672011	o	Dupuytren's disease
chr1	162693795	o	eQTL
chr1	162821291	K	colorectal cancer
chr1	162821291	o	Colorect
chr1	162977424	A	Neurological_disorders
chr1	163039777	M	Pharmacogenetics/ADME
chr1	163075021	o	Platelet thrombus formation
chr1	163142555	o	Liver enzyme levels (alanine transaminase)
chr1	163500711	C	chronic obstructive pulmonary disease (moderate to severe)
chr1	163776298	C	asthma
chr1	164213686	F	spherical equivalent or myopia (age of diagnosis)
chr1	164703235	o	Hepatitis B
chr1	164739171	o	Height,NHGRI GWAS catalog
chr1	165040112	A	Alzheimers_Disease; Genome-wide_coverage_for_common_variants
chr1	165107979	o	Response to methotrexate in juvenile idiopathic arthritis
chr1	165380623	A	bipolar disorder or attention deficit hyperactivity disorder
chr1	165413644	J	menarche (age at onset)
chr1	165616588	A	NHGRI_GWAS_catalog; Neurological_disorders
chr1	165616588	o	Total ventricular volume
chr1	165627540	o	Parental extreme longevity (95 years and older)
chr1	165687205	F	intraocular pressure,Glaucoma
chr1	165718979	F	intraocular pressure,Glaucoma
chr1	165718979	o	NHGRI GWAS catalog
chr1	165736880	F	intraocular pressure,Glaucoma
chr1	166940095	o	eQTL
chr1	167408670	E	rheumatoid arthritis
chr1	167408670	o	NHGRI GWAS catalog;Other rare coding variants
chr1	167431352	C	allergic disease (asthma, hay fever or eczema)
chr1	167431352	E	allergic disease (asthma, hay fever or eczema),allergy_related
chr1	167614752	A	Genome-wide_coverage_for_common_variants; Neurological_disorders
chr1	167617325	A	Neurological_disorders
chr1	167618170	A	Neurological disorders
chr1	167618871	A	Neurological_disorders
chr1	167619333	A	Neurological_disorders
chr1	167709064	o	eQTL
chr1	167715397	o	eQTL
chr1	167730783	C	Lung function phenotypes
chr1	167788412	o	eQTL
chr1	168169452	o	eQTL
chr1	168497741	K	squamous cell lung carcinoma
chr1	168505017	K	lung cancer
chr1	168618641	o	Morbidity-free survival
chr1	169070450	o	QT interval
chr1	169073346	o	QT interval
chr1	169073388	o	QT interval
chr1	169086221	o	eQTL
chr1	169099037	o	QT interval
chr1	169099483	o	QT interval,NHGRI GWAS catalog
chr1	169446183	o	QT interval
chr1	169498975	D	uric acid levels
chr1	169519049	I	inflammatory bowel disease
chr1	169519049	J	preeclampsia
chr1	169519049	o	NHGRI GWAS catalog;Other rare coding variants
chr1	169521853	o	Blood protein levels
chr1	169550963	A	hippocampal atrophy
chr1	169550963	o	NHGRI GWAS catalog
chr1	169559035	o	Genome-wide coverage for common variants;NHGRI GWAS catalog
chr1	169572645	o	Blood protein levels
chr1	169574887	o	Blood protein levels
chr1	169651044	o	Acne (severe)
chr1	169660781	o	Blood protein levels
chr1	169665551	o	eQTL,Blood protein levels
chr1	170566005	o	Tonsillectomy
chr1	171077372	M	Pharmacogenetics/ADME
chr1	171083174	M	Pharmacogenetics/ADME
chr1	171121268	M	Pharmacogenetics/ADME
chr1	171168545	M	Other_rare_coding_variants; Pharmacogenetics/ADME
chr1	171168585	M	Pharmacogenetics/ADME
chr1	171174531	M	Other rare coding variants;Pharmacogenetics/ADME
chr1	171178152	M	Pharmacogenetics/ADME
chr1	171179477	M	Pharmacogenetics/ADME
chr1	171250044	M	Pharmacogenetics/ADME
chr1	171252287	M	Pharmacogenetics/ADME
chr1	171303565	M	Pharmacogenetics/ADME
chr1	171303644	M	Pharmacogenetics/ADME
chr1	171303925	o	eQTL
chr1	171455322	H	glomerular filtration rate
chr1	171639099	A	CNV_regions_for_developmental_delay,_neuropsychiatric_disorders_and_lung_function
chr1	171644586	o	Mean platelet volume
chr1	171650001	A	Neurological_disorders
chr1	171650002	A	Neurological_disorders
chr1	171650139	A	Neurological_disorders; eQTL
chr1	171652978	A	hippocampal atrophy
chr1	171653696	A	Genome-wide_coverage_for_common_variants; Neurological_disorders
chr1	171655984	A	Genome-wide_coverage_for_common_variants; Neurological_disorders
chr1	171666647	A	Neurological_disorders
chr1	171666922	A	Genome-wide_coverage_for_common_variants; Neurological_disorders
chr1	171710405	A	CNV regions for developmental delay, neuropsychiatric disorders and lung function;Neurological disorders
chr1	171710405	C	CNV regions for developmental delay, neuropsychiatric disorders and lung function;Neurological disorders
chr1	171763549	o	eQTL
chr1	171866208	A	CNV_regions_for_developmental_delay,_neuropsychiatric_disorders_and_lung_function
chr1	171935228	o	Platelet distribution width
chr1	171949750	A	NHGRI GWAS catalog;Neurological disorders
chr1	171949750	o	Platelet count
chr1	172053287	o	Height,NHGRI GWAS catalog
chr1	172066592	A	CNV_regions_for_developmental_delay,_neuropsychiatric_disorders_and_lung_function
chr1	172083093	A	CNV_regions_for_developmental_delay,_neuropsychiatric_disorders_and_lung_function
chr1	172083093	D	hip circumference adjusted for bmi
chr1	172083881	o	Height
chr1	172103031	A	CNV_regions_for_developmental_delay,_neuropsychiatric_disorders_and_lung_function
chr1	172186729	D	total body bone mineral density
chr1	172197006	A	CNV_regions_for_developmental_delay,_neuropsychiatric_disorders_and_lung_function
chr1	172229468	A	CNV_regions_for_developmental_delay,_neuropsychiatric_disorders_and_lung_function
chr1	172241251	o	Height,NHGRI GWAS catalog
chr1	172289921	A	CNV_regions_for_developmental_delay,_neuropsychiatric_disorders_and_lung_function
chr1	172302544	o	eQTL
chr1	172312769	A	CNV_regions_for_developmental_delay,_neuropsychiatric_disorders_and_lung_function
chr1	172331059	D	waist-to-hip ratio adjusted for body mass index
chr1	172331059	K	breast cancer
chr1	172346548	A	Alzheimers disease
chr1	172346548	D	obesity,waist-hip ratio
chr1	172346548	o	NHGRI GWAS catalog
chr1	172434812	o	Red cell distribution width
chr1	172700868	C	allergic disease (asthma, hay fever or eczema)
chr1	172700868	E	allergic disease (asthma, hay fever or eczema),allergy_related
chr1	172853460	I	inflammatory bowel disease
chr1	172862234	I	crohns disease,IBD
chr1	172936702	o	Alopecia areata
chr1	173131908	A	narcolepsy
chr1	173146921	C	allergic disease (asthma, hay fever or eczema)
chr1	173146921	E	allergic disease (asthma, hay fever or eczema),allergy_related
chr1	173152036	C	asthma
chr1	173191475	E	systemic lupus erythematosus,erythematosus
chr1	173226195	E	systemic lupus erythematosus and systemic sclerosis,erythematosus
chr1	173301516	D	diabetic retinopathy
chr1	173301516	F	diabetic retinopathy
chr1	173301516	o	NHGRI GWAS catalog
chr1	173353159	C	Lung function phenotypes
chr1	173385473	o	eQTL
chr1	173429995	o	General cognitive ability
chr1	173625710	o	General cognitive ability
chr1	173878862	o	Subjective well-being (MTAG)
chr1	174552811	o	Migraine without aura
chr1	174895322	o	Reaction time
chr1	175115567	o	eQTL
chr1	175120079	A	alcohol dependence
chr1	175126644	o	eQTL
chr1	175130204	B	diastolic blood pressure
chr1	175544147	C	Lung function phenotypes
chr1	175849208	o	Educational attainment (years of education)
chr1	176571431	B	Genome-wide association study of perioperative myocardial infarction after coronary artery bypass surgery.
chr1	176603840	B	Genome-wide association study of perioperative myocardial infarction after coronary artery bypass surgery.
chr1	176647000	B	Genome-wide association study of perioperative myocardial infarction after coronary artery bypass surgery.
chr1	176684432	o	A genome-wide search for common SNP x SNP interactions on the risk of venous thrombosis.
chr1	177026983	A	depression (broad)
chr1	177280121	A	schizophrenia
chr1	177568799	F	age-related macular degeneration
chr1	177568799	o	Age-rela
chr1	177722907	A	schizophrenia
chr1	177759149	o	Cognitive performance (MTAG)
chr1	177760918	A	schizophrenia
chr1	177843620	A	Neurological_disorders
chr1	177855517	A	Alzheimers disease
chr1	177855517	D	obesity,body mass index (snp x snp interaction)
chr1	177873210	A	Alzheimers disease
chr1	177873210	D	obesity,body mass index
chr1	177889480	A	Alzheimers disease
chr1	177889480	D	obesity,hip circumference
chr1	177889480	J	menarche (age at onset)
chr1	177900098	K	breast cancer
chr1	177913519	A	Alzheimers disease
chr1	177913519	D	obesity,body mass index
chr1	177913519	o	NHGRI GWAS catalog
chr1	177929554	A	Neurological disorders
chr1	178039226	o	Childhood ear infection
chr1	178491879	D	obesity-related traits
chr1	178515312	A	Alzheimers disease
chr1	178515312	B	Cardiometabolic
chr1	178515312	D	lipid_metabolism,hdl cholesterol levels,Cardiometabolic
chr1	179005970	o	eQTL
chr1	179071756	A	NHGRI GWAS catalog;Neurological disorders
chr1	179071756	o	carry over v2,IgE grass sensitization
chr1	179347832	o	eQTL
chr1	179469314	A	multiple sclerosis (age of onset)
chr1	179469314	E	multiple sclerosis (age of onset)
chr1	179469314	o	NHGRI GWAS catalog
chr1	179813613	o	Other rare coding variants;eQTL
chr1	180962282	A	dementia
chr1	180962282	J	menopause (age at onset)
chr1	180962282	o	NHGRI GWAS catalog
chr1	181426910	B	coronary artery calcification
chr1	181517638	o	Self-reported math ability
chr1	181698693	A	neuroticism
chr1	181740924	A	neuroticism
chr1	181747349	A	neuroticism
chr1	181779678	o	Achilles tendinopathy
chr1	182021283	A	response to anti-retroviral therapy (ddi/d4t) in hiv-1 infection (grade 3 peripheral neuropathy)
chr1	182168885	A	Alzheimers disease
chr1	182168885	D	lipid_metabolism,hdl cholesterol
chr1	182354615	o	NS
chr1	182404684	o	Common carotid intima-media thickness
chr1	182542081	o	eQTL
chr1	182549019	A	multiple sclerosis
chr1	182549019	E	multiple sclerosis
chr1	182965667	D	diabetic kidney disease
chr1	182965667	H	diabetic kidney disease
chr1	182973491	K	colorectal cancer
chr1	182973491	o	Colorect
chr1	183155305	o	eQTL,Blood protein levels
chr1	183176430	E	systemic lupus erythematosus
chr1	183176430	o	NHGRI GWAS catalog
chr1	183426758	o	General cognitive ability
chr1	183542323	E	systemic lupus erythematosus,erythematosus
chr1	183549757	E	systemic lupus erythematosus
chr1	183549757	o	eQTL
chr1	183616884	E	systemic lupus erythematosus
chr1	183743599	B	peripheral arterial disease (traffic-related air pollution interaction)
chr1	183811400	o	eQTL
chr1	183837032	A	response to antidepressants
chr1	183837032	M	response to antidepressants
chr1	183837032	o	NHGRI GWAS catalog
chr1	183852914	A	attention deficit hyperactivity disorder and conduct disorder
chr1	183852914	o	NHGRI GWAS catalog;Other rare coding variants
chr1	183944444	o	eQTL
chr1	184002874	A	NHGRI GWAS catalog;Neurological disorders
chr1	184002874	o	Height
chr1	184020945	D	waist circumference adjusted for body mass index
chr1	184020945	o	NHGRI GWAS catalog;Other rare coding variants
chr1	184649503	E	systemic lupus erythematosus,erythematosus
chr1	184663581	o	eQTL
chr1	184677464	D	obesity-related traits
chr1	185014002	D	obesity-related traits
chr1	185409061	o	Monocyte percentage of white cells
chr1	186120139	C	Lung function phenotypes
chr1	186154816	A	Neurological disorders
chr1	186159122	D	metabo_GWAS
chr1	186258229	M	clozapine-induced cytotoxicity
chr1	186643058	M	Pharmacogenetics/ADME
chr1	186643058	o	OA
chr1	186643541	M	Pharmacogenetics/ADME
chr1	186646005	M	Pharmacogenetics/ADME;Tags for Neanderthal ancestry
chr1	186725003	o	Knee osteoarthritis,OA
chr1	186732170	K	breast cancer
chr1	189065417	M	Stevens
chr1	189723623	E	systemic lupus erythematosus
chr1	190060095	A	depressive symptoms (mtag)
chr1	190066386	A	major depressive disorder
chr1	190066386	B	echocardiographic traits
chr1	190066386	o	NHGRI GWAS catalog
chr1	190308834	D	body mass index
chr1	190385304	o	Highest math class taken (MTAG)
chr1	192536813	A	Alzheimers disease
chr1	192536813	D	diabetes1
chr1	192536813	E	celiac disease
chr1	192544795	E	systemic lupus erythematosus
chr1	192545099	A	multiple sclerosis
chr1	192545099	E	multiple sclerosis
chr1	193581678	A	Alzheimers_Disease
chr1	193625233	A	Alzheimers_Disease,alzheimers disease (late onset)
chr1	193625596	A	Alzheimers_Disease
chr1	194211195	B	idiopathic dilated cardiomyopathy
chr1	194289990	A	Alzheimers_Disease; Genome-wide_coverage_for_common_variants
chr1	194591753	o	Cerebrospinal fluid t-tau:AB1-42 ratio
chr1	195790658	o	Cocaine dependence
chr1	195835131	o	Photic sneeze reflex
chr1	196584321	o	Blood protein levels
chr1	196620917	o	Complement C3 and C4 levels,NHGRI GWAS catalog
chr1	196646176	F	age-related macular degeneration
chr1	196646176	o	Age-rela,NHGRI GWAS catalog
chr1	196654324	F	age-related macular degeneration
chr1	196654324	o	Age-rela
chr1	196659237	B	age-related macular degeneration (choroidal neovascularisation)
chr1	196659237	F	age-related macular degeneration (geographic atrophy)
chr1	196659237	M	NHGRI GWAS catalog;Pharmacogenetics/ADME
chr1	196659237	o	Age-rela
chr1	196660261	F	age-related macular degeneration
chr1	196660261	M	NHGRI GWAS catalog;Pharmacogenetics/ADME
chr1	196660261	o	Age-rela
chr1	196673993	F	age-related macular degeneration (extreme sampling)
chr1	196673993	o	Age-rela
chr1	196675861	o	Blood protein levels
chr1	196679455	B	neovascular age-related macular degeneration
chr1	196679455	F	Glaucoma,neovascular age-related macular degeneration
chr1	196679455	M	post bronchodilator fev1/fvc ratio in copd
chr1	196679455	o	NHGRI GWAS catalog
chr1	196686918	E	systemic lupus erythematosus
chr1	196686918	H	nephropathy
chr1	196686918	o	NHGRI GWAS catalog
chr1	196696933	F	age-related macular degeneration
chr1	196696933	M	NHGRI GWAS catalog;Pharmacogenetics/ADME,post bronchodilator fev1/fvc ratio in copd
chr1	196696933	o	Age-rela
chr1	196701051	F	age-related macular degeneration
chr1	196701051	o	Age-rela,NHGRI GWAS catalog
chr1	196702810	F	chronic central serous retinopathy
chr1	196702810	M	post bronchodilator fev1/fvc ratio in copd
chr1	196702810	o	Age-rela,NHGRI GWAS catalog
chr1	196746580	A	CNV_regions_for_developmental_delay,_neuropsychiatric_disorders_and_lung_function
chr1	196823613	A	CNV_regions_for_developmental_delay,_neuropsychiatric_disorders_and_lung_function
chr1	196825287	A	CNV_regions_for_developmental_delay,_neuropsychiatric_disorders_and_lung_function
chr1	196825287	o	Blood protein levels
chr1	196867233	o	Serum C3d:C3 ratio (systemic complement activation)
chr1	196886770	o	End-stage coagulation
chr1	196920148	C	Lung function phenotypes
chr1	197073406	A	Neurological_disorders
chr1	197165014	o	Blood protein levels
chr1	197306099	E	lupus nephritis in systemic lupus erythematosus
chr1	197310777	o	Blood protein levels
chr1	197631141	E	ulcerative colitis
chr1	197631141	I	ulcerative colitis,IBD
chr1	197814607	A	Neurological_disorders
chr1	197816783	A	Neurological_disorders
chr1	197822977	A	neuroticism,Neurological_disorders
chr1	198469162	M	adverse response to chemotherapy (neutropenia/leucopenia) (cyclophosphamide)
chr1	198469162	o	Adverse
chr1	198595506	o	Mean corpuscular hemoglobin,Mean
chr1	198656407	E	ulcerative colitis
chr1	198656407	I	ulcerative colitis
chr1	198666232	o	Sum eosinophil basophil counts
chr1	198976492	o	Reticulocyte count
chr1	199012478	o	Sum eosinophil basophil counts
chr1	199369533	A	Genome-wide_coverage_for_common_variants; Neurological_disorders
chr1	199463156	o	Perceived unattractiveness to mosquitoes
chr1	199486821	A	Genome-wide_coverage_for_common_variants; Neurological_disorders
chr1	200007432	K	pancreatic cancer,Cancer common variants;NHGRI GWAS catalog
chr1	200101920	E	ulcerative colitis
chr1	200101920	I	ulcerative colitis,IBD
chr1	200107425	D	uric acid levels
chr1	200143442	o	Nicotine dependence
chr1	200336075	F	myopia
chr1	200646073	B	Cardiometabolic;Genome-wide coverage for common variants,coronary artery disease
chr1	200646073	D	Cardiometabolic;Genome-wide coverage for common variants
chr1	200672410	o	NS
chr1	200814959	A	Alzheimers disease
chr1	200814959	D	type 1 diabetes,diabetes1
chr1	200828267	E	Autoimmune/Inflammatory
chr1	200874327	o	Highest math class taken (MTAG)
chr1	200877562	E	ulcerative colitis,Autoimmune/Inflammatory;NHGRI GWAS catalog
chr1	200877562	I	ulcerative colitis,IBD
chr1	200877850	E	ankylosing spondylitis
chr1	200878727	E	chronic inflammatory diseases (ankylosing spondylitis, crohns disease, psoriasis, primary sclerosing cholangitis, ulcerative colitis) (pleiotropy)
chr1	200878727	I	chronic inflammatory diseases (ankylosing spondylitis, crohns disease, psoriasis, primary sclerosing cholangitis, ulcerative colitis) (pleiotropy)
chr1	200881392	E	Autoimmune/Inflammatory,celiac disease
chr1	200881595	A	multiple sclerosis
chr1	200881595	E	Autoimmune/Inflammatory;NHGRI GWAS catalog,multiple sclerosis
chr1	200892137	E	celiac disease
chr1	200902607	o	Lymphocyte percentage of white cells
chr1	200935866	E	ulcerative colitis
chr1	200935866	I	ulcerative colitis
chr1	200951440	A	Alzheimers Disease
chr1	200960307	A	autism spectrum disorder, attention deficit-hyperactivity disorder, bipolar disorder, major depressive disorder, and schizophrenia (combined)
chr1	200960307	E	ankylosing spondylitis
chr1	200960307	o	NHGRI GWAS catalog;Other rare coding variants
chr1	201006661	o	Lobe attachment (rater-scored or self-reported)
chr1	201013538	L	ACMG59
chr1	201016296	D	glomerular filtration rate in non diabetics (creatinine)
chr1	201016296	H	CKD,glomerular filtration rate in non diabetics (creatinine)
chr1	201016694	L	ACMG59
chr1	201017805	L	ACMG59
chr1	201018145	L	ACMG59
chr1	201019551	L	ACMG59
chr1	201019592	L	ACMG59
chr1	201022378	L	ACMG59
chr1	201022598	L	ACMG59
chr1	201022676	L	ACMG59
chr1	201025308	L	ACMG59
chr1	201028331	L	ACMG59
chr1	201030487	L	ACMG59
chr1	201031081	L	ACMG59
chr1	201031082	L	ACMG59
chr1	201031193	L	ACMG59
chr1	201035024	L	ACMG59
chr1	201035070	L	ACMG59
chr1	201043650	L	ACMG59
chr1	201044686	L	ACMG59
chr1	201044691	L	ACMG59
chr1	201046197	L	ACMG59
chr1	201047010	L	ACMG59
chr1	201052295	L	ACMG59
chr1	201052367	L	ACMG59
chr1	201054633	L	ACMG59
chr1	201056960	L	ACMG59
chr1	201058394	L	ACMG59
chr1	201058502	L	ACMG59
chr1	201061138	L	ACMG59
chr1	201063114	L	ACMG59
chr1	201079381	L	ACMG59
chr1	201080298	o	Tooth agenesis
chr1	201081382	L	ACMG59
chr1	201130814	o	eQTL
chr1	201170571	o	eQTL
chr1	201262432	A	panic disorder,Panic
chr1	201262432	o	NHGRI GWAS catalog
chr1	201280956	o	eQTL
chr1	201328749	L	ACMG59
chr1	201328750	L	ACMG59
chr1	201332507	L	ACMG59
chr1	201333463	L	ACMG59
chr1	201333496	L	ACMG59
chr1	201334372	L	ACMG59
chr1	201337308	L	ACMG59
chr1	201339011	L	ACMG59
chr1	201345055	L	ACMG59
chr1	201345487	B	cardiac troponin-t levels
chr1	201369248	o	eQTL
chr1	201382829	o	eQTL
chr1	201594665	E	celiac disease
chr1	201597947	D	heel bone mineral density
chr1	201630955	D	obesity-related traits
chr1	201784287	A	Alzheimers disease
chr1	201784287	D	obesity,body mass index (joint analysis main effects and smoking interaction)
chr1	201887721	A	neuroticism
chr1	201940216	o	eQTL
chr1	201952574	A	NHGRI GWAS catalog;Neurological disorders
chr1	201952574	o	Butyrylcholinesterase levels
chr1	201959455	o	eQTL
chr1	202012252	o	General cognitive ability
chr1	202149439	A	post-traumatic stress disorder
chr1	202167176	o	eQTL
chr1	202205323	o	eQTL
chr1	202781164	A	Neurological disorders;eQTL
chr1	202847929	o	eQTL
chr1	202909974	o	Mean platelet volume
chr1	202917197	o	eQTL
chr1	202931839	o	eQTL
chr1	203155055	o	eQTL
chr1	203155882	A	NHGRI GWAS catalog;Neurological disorders;Other rare coding variants
chr1	203155882	o	YKL-40 levels
chr1	203155998	o	Blood protein levels
chr1	203156080	o	eQTL
chr1	203184766	o	Blood protein levels
chr1	203193049	C	Lung function phenotypes
chr1	203356069	o	Facial morphology (factor 5, width of mouth relative to central midface)
chr1	203636413	o	eQTL
chr1	203738765	o	eQTL
chr1	204069838	o	Itch intensity from mosquito bite adjusted by bite size
chr1	204112984	o	Response to acetaminophen (hepatotoxicity),NHGRI GWAS catalog
chr1	204125089	J	preeclampsia
chr1	204128854	J	preeclampsia
chr1	204131186	J	preeclampsia
chr1	204389314	A	Alzheimers disease
chr1	204389314	D	diabetes1
chr1	204434927	C	lung function (fvc)
chr1	204518842	B	systolic blood pressure
chr1	204518842	H	prostate cancer
chr1	204518842	K	prostate cancer,Cancer common variants;eQTL
chr1	204576983	o	Educational attainment
chr1	204591237	o	Educational attainment (years of education)
chr1	204784018	o	Dental caries
chr1	204841195	o	Shingles
chr1	204877652	A	amyotrophic lateral sclerosis (sporadic)
chr1	204943947	o	Blood protein levels
chr1	204948659	o	Blood protein levels
chr1	204989911	o	Blood protein levels
chr1	205014930	o	Highest math class taken
chr1	205035455	A	schizophrenia
chr1	205040943	o	eQTL
chr1	205053219	o	Blood protein levels
chr1	205181526	o	eQTL
chr1	205235990	o	Mean platelet volume,NHGRI GWAS catalog
chr1	205458163	D	plasma omega-6 polyunsaturated fatty acid levels (gamma-linolenic acid)
chr1	205483595	o	IgG glycosylation
chr1	205541515	o	General cognitive ability
chr1	205562202	o	eQTL
chr1	205638464	H	prostate-specific antigen levels,Prostate
chr1	205676263	o	White blood cell types,White
chr1	205723572	A	parkinsons disease,Parkinsons_disease
chr1	205739396	A	Neurological disorders
chr1	205752665	A	parkinsons disease,Parkinso
chr1	205798033	A	Neurological disorders;eQTL
chr1	205807504	o	eQTL
chr1	205896235	A	response to antipsychotic treatment
chr1	205896235	M	response to antipsychotic treatment
chr1	205896235	o	NHGRI GWAS catalog;Other rare coding variants
chr1	206598126	o	eQTL
chr1	206669465	o	Lymphocyte counts
chr1	206939904	A	Alzheimers disease
chr1	206939904	D	type 1 diabetes,diabetes1
chr1	206939904	E	ulcerative colitis,erythematosus ,Autoimmune/Inflammatory; NHGRI_GWAS_catalog; eQTL
chr1	206939904	I	ulcerative colitis,IBD
chr1	206943968	E	ulcerative colitis,Autoimmune/Inflammatory;NHGRI GWAS catalog
chr1	206943968	I	ulcerative colitis
chr1	206944645	E	behcets disease,Behcets
chr1	206944645	o	NHGRI GWAS catalog;Other rare coding variants
chr1	206946407	J	preeclampsia
chr1	206946634	A	NHGRI GWAS catalog;Neurological disorders
chr1	206946634	E	behcets disease,Behcets
chr1	206946634	J	preeclampsia
chr1	206952204	A	Neurological_disorders
chr1	207143422	B	coronary atherosclerosis (increased number of diseased vessels) (traffic exposure interaction)
chr1	207250300	o	eQTL
chr1	207269858	o	NHGRI GWAS catalog;Other rare coding variants,C4b binding protein levels
chr1	207288392	o	Blood protein levels
chr1	207652176	D	type 2 diabetes
chr1	207652176	o	NHGRI GWAS catalog
chr1	207692049	A	maternal history of alzheimers disease,dementia
chr1	207696985	A	Alzheimers disease
chr1	207749609	A	CNV_regions_for_developmental_delay,_neuropsychiatric_disorders_and_lung_function
chr1	207753547	A	CNV_regions_for_developmental_delay,_neuropsychiatric_disorders_and_lung_function
chr1	207754102	A	CNV_regions_for_developmental_delay,_neuropsychiatric_disorders_and_lung_function
chr1	207782931	A	dementia
chr1	207782931	o	Blood phenotypes;Other rare coding variants
chr1	207784968	A	dementia,alzheimers disease
chr1	207784968	o	NHGRI GWAS catalog;Other rare coding variants
chr1	207802552	A	Alzheimers Disease
chr1	207843903	A	Alzheimers Disease
chr1	207863592	o	Blood phenotypes
chr1	207872290	o	Erythrocyte sedimentation rate,NHGRI GWAS catalog
chr1	207938236	D	obesity-related traits
chr1	207977083	A	schizophrenia
chr1	208024820	o	Biomedical quantitative traits
chr1	208039471	F	age-related macular degeneration
chr1	208039471	o	Age-rela
chr1	208060009	o	eQTL
chr1	208076856	K	breast cancer
chr1	208129065	B	heart rate
chr1	208288045	o	Pursuit maintenance gain
chr1	208298569	o	eQTL
chr1	208410364	o	General cognitive ability
chr1	208789949	o	Pelvic organ prolapse
chr1	208973633	H	classic bladder exstrophy
chr1	209052552	A	Genome-wide_coverage_for_common_variants; Neurological_disorders
chr1	209727257	D	obesity (extreme)
chr1	209767833	o	Reaction time
chr1	209935031	o	eQTL
chr1	210048819	o	Nonsyndromic cleft lip with cleft palate
chr1	210116112	A	drug-induced liver injury in interferon-beta-treated multiple sclerosis
chr1	210116112	E	drug-induced liver injury in interferon-beta-treated multiple sclerosis
chr1	210116112	M	drug-induced liver injury in interferon-beta-treated multiple sclerosis
chr1	210179710	D	metabo_GWAS
chr1	210413739	o	eQTL
chr1	210482140	o	Reaction time
chr1	210489411	C	body mass index (change over time) in lung cancer or chronic obstructive pulmonary disease
chr1	210489411	D	body mass index (change over time) in lung cancer or chronic obstructive pulmonary disease
chr1	210489411	K	body mass index (change over time) in lung cancer or chronic obstructive pulmonary disease
chr1	210794808	E	ankylosing spondylitis
chr1	211553064	o	Cognitive ability (MTAG)
chr1	211605697	o	eQTL
chr1	211609768	o	Educational attainment (years of education)
chr1	211691706	D	retinopathy in non-diabetics
chr1	211691706	F	retinopathy in non-diabetics
chr1	211700658	B	hypertension
chr1	211700658	o	carry over v2
chr1	211710687	o	Lung_function_phenotypes
chr1	212237798	o	Height,NHGRI GWAS catalog
chr1	212620214	o	eQTL
chr1	212728389	o	Loneliness (multivariate analysis)
chr1	212763439	o	eQTL
chr1	212793613	o	eQTL
chr1	213126565	o	Eye color
chr1	213181916	o	Self-reported math ability (MTAG)
chr1	213597841	o	Suicide
chr1	213855588	A	NHGRI_GWAS_catalog; Neurological_disorders
chr1	213855588	B	rr interval (heart rate)
chr1	213966887	o	Hemoglobin concentration
chr1	214118090	A	alzheimers disease,dementia,NHGRI GWAS catalog;Neurological disorders
chr1	214147889	A	schizophrenia
chr1	214154719	A	Alzheimers disease
chr1	214154719	D	type 2 diabetes,diabetes2
chr1	214157246	A	Alzheimers disease
chr1	214157246	D	diabetes2
chr1	214159256	A	Alzheimers disease
chr1	214159256	D	type 2 diabetes,diabetes2
chr1	214159256	o	NHGRI GWAS catalog
chr1	214180721	o	Red blood cell count
chr1	214261350	o	Dietary macronutrient intake
chr1	214457009	o	IgG glycosylation
chr1	214830617	A	NHGRI GWAS catalog;Neurological disorders;Other rare coding variants
chr1	214830617	o	Response to antineoplastic agents
chr1	216175696	M	Pharmacogenetics/ADME
chr1	216632948	o	Testosterone levels
chr1	216676259	o	Cognitive performance (MTAG)
chr1	216714461	o	Self-reported math ability (MTAG)
chr1	216832989	o	Intelligence
chr1	216837241	o	General cognitive ability
chr1	216928519	o	Colonoscopy-negative controls vs population controls
chr1	217200883	A	major depressive disorder
chr1	217220574	K	breast cancer
chr1	217670527	C	Lung function phenotypes
chr1	217762291	K	familial lung cancer
chr1	217762291	L	familial lung cancer
chr1	218509452	C	Lung function phenotypes
chr1	218509829	C	Lung function phenotypes
chr1	218510854	C	Lung function phenotypes
chr1	218510892	C	Lung function phenotypes
chr1	218516083	o	Lung_function_phenotypes
chr1	218516223	o	Lung_function_phenotypes
chr1	218516759	C	Lung function phenotypes
chr1	218516968	C	Lung function phenotypes
chr1	218517668	C	Lung function phenotypes
chr1	218518515	C	Lung function phenotypes
chr1	218519330	C	Lung function phenotypes
chr1	218520587	C	Lung function phenotypes
chr1	218521609	D	heel bone mineral density
chr1	218523525	C	Lung function phenotypes
chr1	218525588	F	intraocular pressure
chr1	218557655	C	Lung function phenotypes
chr1	218559611	C	Lung function phenotypes
chr1	218571757	M	post bronchodilator fev1
chr1	218605635	M	post bronchodilator fev1/fvc ratio
chr1	218611878	M	post bronchodilator fev1/fvc ratio
chr1	218613620	C	Lung function phenotypes
chr1	218619646	M	post bronchodilator fev1/fvc ratio
chr1	218624533	C	chronic obstructive pulmonary disease
chr1	218624533	D	waist circumference adjusted for body mass index
chr1	218624533	M	post bronchodilator fev1/fvc ratio
chr1	218634362	M	post bronchodilator fev1/fvc ratio
chr1	218654902	C	Lung function phenotypes
chr1	218664808	M	post bronchodilator fev1/fvc ratio
chr1	218667645	C	Lung function phenotypes
chr1	218668879	C	Lung function phenotypes
chr1	218669580	C	Lung function phenotypes
chr1	218671783	C	Lung function phenotypes
chr1	218674930	M	post bronchodilator fev1/fvc ratio
chr1	218681971	M	post bronchodilator fev1/fvc ratio
chr1	218689155	C	lung function (fev1/fvc)
chr1	218689155	M	post bronchodilator fev1/fvc ratio
chr1	218690948	M	post bronchodilator fev1/fvc ratio
chr1	218693812	M	post bronchodilator fev1/fvc ratio
chr1	218694456	C	Lung function phenotypes
chr1	218701401	M	post bronchodilator fev1/fvc ratio
chr1	218706638	C	Lung function phenotypes
chr1	218710815	C	Lung function phenotypes
chr1	218713029	C	Lung function phenotypes
chr1	218717349	C	Lung function phenotypes
chr1	218718325	C	Lung function phenotypes
chr1	218719659	C	Lung function phenotypes
chr1	218726224	C	Lung function phenotypes
chr1	218738651	C	Lung function phenotypes
chr1	218741636	C	Lung function phenotypes
chr1	218828298	C	Lung function phenotypes
chr1	218830867	C	Lung function phenotypes
chr1	218835407	C	Lung function phenotypes
chr1	218836251	C	Lung function phenotypes
chr1	218838456	C	Lung function phenotypes
chr1	218846433	C	Lung function phenotypes
chr1	218858220	C	Lung function phenotypes
chr1	218860068	C	pulmonary function,Lung function phenotypes;NHGRI GWAS catalog
chr1	218874716	C	Lung function phenotypes
chr1	219644224	A	Alzheimers disease
chr1	219644224	D	obesity,adiposity
chr1	219750717	A	Alzheimers disease
[truncated: 31,775 more rows]
