# Supplementary material for: Japonica Array NEO with increased genome-wide coverage and abundant disease risk SNPs
Source: J Biochem. 2021 May 13;170(3):399–410. doi: 10.1093/jb/mvab060 (PMC8510329; doi:10.1093/jb/mvab060)
Supplement: mvab060_Supplementary_Data [file mvab060_supplementary_data.zip › jb-21-03-0089-File016.xlsx]

## Sheet: Sheet1
Table SIV Call rate per sample according to small-scale genotyping of Japanese individuals
	Min	1st quartile	Median	Mean	3rd quartile	Max
(n= 286)
JPAv2	0.98249	0.995051	0.996309	0.995721	0.997114	0.998676
JPA NEO	0.990768	0.998208	0.998591	0.998373	0.998869	0.999288
(n= 191)
JPAv2	0.9962	0.9982	0.9987	0.9985	0.999	0.9994
ASA	0.9859	0.9907	0.9918	0.9941	0.9979	0.9989
Genotyping was performed using the same DNA sample set for each comparative analysis.
The markers within the recommended probe set list created during the QC analysis were used for JPA NEO and JPAv2,
while tri-allelic markers and those of missing and overlapping positions were removed for ASA.
